# Supplementary material for: 3-[(E)-2-(4-Chloro­phen­yl)ethen­yl]-5,5-di­methyl­cyclo­hex-2-en-1-one
Source: Acta Crystallogr Sect E Struct Rep Online. 2013 Jun 19;69(Pt 7):o1121. doi: 10.1107/S1600536813016255 (PMC3770391; doi:10.1107/S1600536813016255)
Supplement: Supplementary file 2 [file e-69-o1121-Isup2.hkl]

#
# h,k,l, Fc-squared, Fo-squared, sigma(Fo-squared) and status flag
#
data_I
_shelx_title ' IB2 in P2(1)/n'
_shelx_refln_list_code          4
_shelx_F_calc_maximum      179.42
_exptl_crystal_F_000       552.00
_reflns_d_resolution_high  0.7453
 
loop_
 _symmetry_equiv_pos_as_xyz
 'x, y, z'
 '-x+1/2, y+1/2, -z+1/2'
 '-x, -y, -z'
 'x-1/2, -y-1/2, z-1/2'
 
_cell_length_a    13.7630
_cell_length_b     6.0841
_cell_length_c    17.5003
_cell_angle_alpha  90.000
_cell_angle_beta  105.726
_cell_angle_gamma  90.000
 
_shelx_F_squared_multiplier     1.000
 
loop_
 _refln_index_h
 _refln_index_k
 _refln_index_l
 _refln_F_squared_calc
 _refln_F_squared_meas
 _refln_F_squared_sigma
 _refln_observed_status
   2   0   0        0.29        3.33      0.26 o
   4   0   0       62.70       69.27      1.08 o
   6   0   0      691.71      711.65      8.29 o
   8   0   0      285.83      234.62      4.28 o
  10   0   0       62.60       54.09      1.25 o
  12   0   0       53.74       55.35      1.80 o
  14   0   0        1.76        0.77      0.91 o
  16   0   0       31.90       30.36      3.59 o
   1   1   0     1014.16      988.47     10.14 o
   2   1   0      435.05      442.83      3.60 o
   3   1   0    17242.50    15212.46    170.20 o
   4   1   0       27.40       23.30      0.56 o
   5   1   0      861.64      843.03      6.09 o
   6   1   0     1416.69     1444.60     10.89 o
   7   1   0        0.07        0.31      0.20 o
   8   1   0       44.40       39.44      0.80 o
   9   1   0        0.56        0.82      0.26 o
  10   1   0        7.98        7.24      0.48 o
  11   1   0      226.50      210.24      2.56 o
  12   1   0        6.04        4.26      0.63 o
  13   1   0        1.09        0.96      0.53 o
  14   1   0       19.80       18.22      1.22 o
  15   1   0        3.14        1.60      0.77 o
  16   1   0        7.38        8.46      0.99 o
  17   1   0       33.06       33.47      2.57 o
   0   2   0     1093.23     1097.55     14.25 o
   1   2   0     1203.18     1252.68     11.49 o
   2   2   0      819.18      774.37      6.62 o
   3   2   0       14.95       18.53      0.39 o
   4   2   0      575.52      624.11      5.80 o
   5   2   0      779.37      820.78      6.75 o
   6   2   0       85.83       76.43      1.02 o
   7   2   0       83.14       94.71      1.22 o
   8   2   0      256.96      262.09      2.59 o
   9   2   0        7.61        7.25      0.48 o
  10   2   0        5.91        5.29      0.53 o
  11   2   0       35.10       37.78      1.21 o
  12   2   0        6.37        5.60      0.75 o
  13   2   0      191.83      184.61      3.55 o
  14   2   0       32.82       34.61      1.63 o
  15   2   0        0.64        0.48      1.64 o
  16   2   0        4.79        3.15      1.01 o
  17   2   0        0.04       -0.63      0.93 o
   1   3   0     1423.39     1480.81     15.70 o
   2   3   0      331.97      334.67      3.42 o
   3   3   0      134.86      129.93      1.51 o
   4   3   0      396.88      395.83      3.28 o
   5   3   0      144.57      142.60      2.02 o
   6   3   0       17.92       19.39      0.71 o
   7   3   0        0.75        0.86      0.47 o
   8   3   0       25.09       27.29      0.81 o
   9   3   0      111.30      106.05      1.84 o
  10   3   0      154.05      151.00      2.62 o
  11   3   0        4.85        4.53      0.75 o
  12   3   0       13.00       12.34      1.05 o
  13   3   0        0.01       -0.68      0.68 o
  14   3   0        0.02       -0.68      0.68 o
  15   3   0       11.35       12.40      1.17 o
  16   3   0        1.76        1.12      0.98 o
   0   4   0        0.11        1.03      0.64 o
   1   4   0        7.04        6.08      0.43 o
   2   4   0       43.05       46.26      1.06 o
   3   4   0       23.53       29.16      0.81 o
   4   4   0        0.79        0.13      0.44 o
   5   4   0       37.02       35.25      0.94 o
   6   4   0       31.93       33.24      0.96 o
   7   4   0        7.81        7.97      0.73 o
   8   4   0       84.59       85.70      2.32 o
   9   4   0       91.42       89.33      2.90 o
  10   4   0       21.44       25.18      1.71 o
  11   4   0       47.97       45.48      2.31 o
  12   4   0       52.78       50.90      2.34 o
  13   4   0        2.78        3.71      2.05 o
  14   4   0        2.41        3.20      1.27 o
  15   4   0        4.34        3.86      1.67 o
   1   5   0        6.53        5.24      0.47 o
   2   5   0       21.19       20.46      0.81 o
   3   5   0        6.77        8.86      0.56 o
   4   5   0       54.70       48.13      1.13 o
   5   5   0       21.71       20.79      1.23 o
   6   5   0      115.35      112.71      3.26 o
   7   5   0        9.66       13.33      1.79 o
   8   5   0       13.70       11.62      1.35 o
   9   5   0        0.22        1.03      1.09 o
  10   5   0        5.74        9.23      1.35 o
  11   5   0        1.15        2.11      1.17 o
  12   5   0        3.23        3.59      1.35 o
  13   5   0        2.03        2.89      1.35 o
  14   5   0        0.18        0.21      2.82 o
   0   6   0        2.56        1.54      1.28 o
   1   6   0        0.16       -0.68      0.98 o
   2   6   0       16.25       14.12      1.20 o
   3   6   0       31.10       28.17      1.52 o
   4   6   0       10.39        8.68      1.04 o
   5   6   0        0.09       -0.71      0.71 o
   6   6   0        0.37       -0.07      0.98 o
   7   6   0        9.54       14.57      1.71 o
   8   6   0        2.92        0.89      1.17 o
   9   6   0       23.55       27.19      2.08 o
  10   6   0        0.04        0.77      1.27 o
  11   6   0        7.67       11.20      2.05 o
   1   7   0        2.22        0.38      1.09 o
   2   7   0        0.01       -0.26      0.89 o
   3   7   0        5.67        3.72      0.98 o
   4   7   0       23.24       26.45      1.57 o
   5   7   0        5.30        6.70      1.38 o
   6   7   0        8.71        9.97      1.60 o
   7   7   0        0.77       -0.51      1.54 o
   8   7   0       11.32       16.90      1.97 o
   9   7   0        0.00        0.92      1.35 o
   0   8   0        4.13        4.10      2.05 o
   1   8   0        4.22        3.16      1.18 o
   2   8   0        1.46        0.13      1.30 o
   3   8   0        0.23       -0.51      1.04 o
 -17   0   1        6.71        6.13      1.35 o
 -15   0   1       16.15       15.70      1.45 o
 -13   0   1      168.65      172.44      3.60 o
 -11   0   1      221.86      217.24      3.86 o
  -9   0   1       81.53       85.66      1.95 o
  -7   0   1       68.79       67.78      1.30 o
  -5   0   1       34.91       33.22      0.70 o
  -3   0   1     5769.61     5573.22     55.53 o
  -1   0   1       58.61       64.38      0.83 o
   1   0   1      963.31     1048.26     13.83 o
   3   0   1      175.95      142.23      2.52 o
   5   0   1     1324.38     1254.19     14.14 o
   7   0   1     1196.70     1245.34     14.26 o
   9   0   1      171.83      160.74      2.64 o
  11   0   1        5.94        4.29      0.68 o
  13   0   1       50.92       52.59      5.38 o
  15   0   1        2.77        2.31      1.09 o
  17   0   1        9.01        9.44      1.63 o
 -17   1   1        3.69        3.89      0.92 o
 -16   1   1        3.96        5.06      1.44 o
 -15   1   1       10.86       14.22      1.08 o
 -14   1   1       10.17       10.02      0.88 o
 -13   1   1       49.46       47.19      1.38 o
 -12   1   1        0.18        0.58      0.48 o
 -11   1   1       53.24       55.14      1.15 o
 -10   1   1       66.29       68.32      1.17 o
  -9   1   1        3.67        3.11      0.29 o
  -8   1   1      234.47      238.16      2.24 o
  -7   1   1      137.06      126.09      1.40 o
  -5   1   1        0.49        0.74      0.26 o
  -4   1   1      136.40      131.31      1.09 o
  -3   1   1       34.77       39.67      0.54 o
  -2   1   1    10229.47     9180.12     70.44 o
  -1   1   1     2015.31     2051.10     15.74 o
   0   1   1       97.47      101.69      1.11 o
   1   1   1      876.95      917.81      7.27 o
   2   1   1       13.01       12.53      0.24 o
   3   1   1    23390.27    19806.54    217.62 o
   4   1   1     7277.89     7152.59     52.76 o
   5   1   1      260.53      293.64      2.68 o
   6   1   1       85.91       90.90      1.07 o
   7   1   1       21.55       32.38      0.64 o
   8   1   1       41.27       32.94      0.70 o
   9   1   1       45.14       45.47      0.88 o
  10   1   1      404.04      397.69      4.87 o
  11   1   1       35.28       34.55      1.02 o
  12   1   1        0.87        1.26      0.52 o
  13   1   1        0.87       -0.16      0.56 o
  14   1   1       15.94       15.50      1.81 o
  15   1   1        0.63        1.20      0.73 o
  16   1   1       54.44       50.49      2.12 o
  17   1   1       26.41       30.26      1.82 o
 -17   2   1        0.15       -0.83      0.83 o
 -16   2   1       12.30       12.65      1.23 o
 -15   2   1       10.11        6.93      1.04 o
 -14   2   1      105.69      108.47      2.66 o
 -13   2   1      204.19      210.31      3.94 o
 -12   2   1       13.03       10.95      0.90 o
 -11   2   1       22.71       20.06      0.96 o
 -10   2   1       89.50       82.22      1.63 o
  -9   2   1        3.79        4.41      0.49 o
  -8   2   1       20.33       21.52      0.62 o
  -7   2   1        0.45       -0.24      0.24 o
  -6   2   1      194.25      208.52      2.01 o
  -5   2   1     3915.38     4023.88     31.41 o
  -4   2   1      123.43      142.74      1.30 o
  -3   2   1      641.31      617.63      5.09 o
  -2   2   1      236.75      256.62      2.40 o
  -1   2   1      148.23      146.87      1.59 o
   0   2   1       31.88       25.87      0.57 o
   1   2   1        0.51        1.69      0.17 o
   2   2   1     1262.23     1353.19     11.39 o
   3   2   1      115.11      110.14      1.38 o
   4   2   1      322.99      365.84      3.46 o
   5   2   1      102.25       84.65      0.96 o
   6   2   1     2814.68     2847.90     28.36 o
   7   2   1     1979.62     2008.27     15.94 o
   8   2   1        4.30        3.69      0.40 o
   9   2   1       25.10       26.73      0.86 o
  10   2   1        4.38        4.74      0.50 o
  11   2   1       25.46       27.56      0.95 o
  12   2   1       58.15       54.01      1.43 o
  13   2   1       53.58       55.04      1.87 o
  14   2   1       25.96       27.48      2.61 o
  15   2   1       16.48       16.20      1.33 o
  16   2   1        1.28        2.14      1.04 o
 -16   3   1       11.97       10.94      1.21 o
 -15   3   1        1.85        2.88      0.98 o
 -14   3   1        0.06       -0.71      0.71 o
 -13   3   1        6.26        6.74      1.29 o
 -12   3   1        0.39        0.10      0.99 o
 -11   3   1      280.52      281.62      4.13 o
 -10   3   1      409.29      413.42      5.47 o
  -9   3   1      131.19      118.96      2.00 o
  -8   3   1      928.48      916.00      9.58 o
  -7   3   1        0.06        0.46      0.37 o
  -6   3   1        3.41        5.33      0.51 o
  -5   3   1       82.46       84.33      1.09 o
  -4   3   1        1.73        0.59      0.19 o
  -3   3   1      106.71      104.04      1.15 o
  -2   3   1      306.91      325.44      3.62 o
  -1   3   1        0.11        0.19      0.15 o
   0   3   1      115.64       87.30      1.14 o
   1   3   1      562.83      591.66      5.68 o
   2   3   1        0.17        2.25      0.22 o
   3   3   1      348.53      389.00      4.17 o
   4   3   1        0.41       -0.08      0.24 o
   5   3   1       63.77       88.60      1.49 o
   6   3   1      330.28      336.11      4.61 o
   7   3   1      132.90      142.46      2.17 o
   8   3   1      233.08      234.82      3.60 o
   9   3   1       68.45       62.10      1.29 o
  10   3   1       70.24       64.62      1.61 o
  11   3   1       26.72       24.73      1.13 o
  12   3   1       95.70       87.29      2.15 o
  13   3   1        4.55        6.16      0.86 o
  14   3   1        3.16        1.89      0.83 o
  15   3   1        0.38       -0.47      0.86 o
  16   3   1        3.56        4.26      1.59 o
 -15   4   1        1.63        1.99      1.17 o
 -14   4   1        0.38        2.52      1.17 o
 -13   4   1        0.18        0.05      0.98 o
 -12   4   1       10.03       13.32      1.79 o
 -11   4   1       26.68       25.71      1.71 o
 -10   4   1        0.02       -0.46      0.80 o
  -9   4   1       18.54       16.58      4.23 o
  -8   4   1        7.11        4.53      0.89 o
  -7   4   1      211.67      200.30      3.20 o
  -6   4   1       11.04       14.21      0.68 o
  -5   4   1      744.85      722.27      7.03 o
  -4   4   1       70.13       73.46      1.06 o
  -3   4   1      235.63      237.41      2.65 o
  -2   4   1      310.57      335.94      4.29 o
  -1   4   1       71.91       76.83      2.31 o
   0   4   1        8.02        7.90      0.74 o
   1   4   1      117.26      130.15      2.00 o
   2   4   1        0.88        1.04      0.41 o
   3   4   1       18.30       14.71      0.63 o
   4   4   1      286.61      301.62      3.64 o
   5   4   1       13.80       11.91      0.61 o
   6   4   1       99.92       89.78      1.85 o
   7   4   1        0.26       -0.30      0.47 o
   8   4   1       36.67       37.77      1.90 o
   9   4   1       45.84       45.08      2.08 o
  10   4   1       25.34       28.28      2.43 o
  11   4   1       11.16       12.24      1.54 o
  12   4   1       16.62       14.97      2.31 o
  13   4   1        2.60        4.60      1.35 o
  14   4   1        7.46        9.20      1.53 o
  15   4   1        4.81        5.51      1.42 o
 -14   5   1        0.24        0.51      1.27 o
 -13   5   1        5.74        5.05      1.92 o
 -12   5   1        5.06        6.04      1.42 o
 -11   5   1        0.75        0.64      1.09 o
 -10   5   1        1.02        1.22      2.69 o
  -9   5   1       35.81       35.44      1.97 o
  -8   5   1       41.10       38.77      1.97 o
  -7   5   1       35.18       36.65      1.99 o
  -6   5   1        2.09        2.21      0.98 o
  -5   5   1      150.92      172.28      2.44 o
  -4   5   1       13.06       12.23      0.94 o
  -3   5   1        4.85        3.19      0.48 o
  -2   5   1      121.23      105.91      1.84 o
  -1   5   1       79.00       76.77      1.44 o
   0   5   1       90.38       87.25      1.63 o
   1   5   1       16.34       15.71      0.68 o
   2   5   1       45.67       41.98      1.05 o
   3   5   1       15.31        9.24      0.58 o
   4   5   1        2.74        1.79      0.85 o
   5   5   1       48.20       42.83      1.99 o
   6   5   1        8.74       10.39      1.67 o
   7   5   1       46.06       45.95      2.26 o
   8   5   1        0.75        1.67      1.09 o
   9   5   1        4.11        3.81      1.17 o
  10   5   1       30.83       34.24      2.43 o
  11   5   1        9.85       10.14      1.53 o
  12   5   1        3.03        1.76      1.23 o
  13   5   1        0.06       -1.17      1.17 o
 -12   6   1        6.39        8.57      2.95 o
 -11   6   1        3.34        5.51      1.45 o
 -10   6   1       10.32       13.35      1.71 o
  -9   6   1        3.11        3.04      1.23 o
  -8   6   1        6.37        6.90      1.35 o
  -7   6   1       12.31       14.48      1.63 o
  -6   6   1        0.26        0.13      1.09 o
  -5   6   1       20.93       20.44      1.41 o
  -4   6   1       65.57       68.02      2.45 o
  -3   6   1        4.56        3.25      1.53 o
  -2   6   1       21.28       21.46      1.63 o
  -1   6   1       63.79       65.17      3.20 o
   0   6   1        2.34        2.18      1.09 o
   1   6   1        4.75        4.73      1.17 o
   2   6   1       38.35       36.66      1.63 o
   3   6   1        0.49        1.07      0.83 o
   4   6   1        1.09        0.87      0.78 o
   5   6   1        2.96        5.02      0.93 o
   6   6   1        0.00        0.64      1.09 o
   7   6   1       41.67       41.08      2.26 o
   8   6   1        3.44        5.74      1.35 o
   9   6   1        5.49        8.14      1.53 o
  10   6   1        1.89        1.54      1.27 o
  11   6   1        2.05        1.90      1.35 o
  -9   7   1        0.93        0.00      1.27 o
  -8   7   1        2.01        2.05      1.27 o
  -7   7   1        0.00        0.90      1.41 o
  -6   7   1        3.71        3.30      2.05 o
  -5   7   1        0.19       -0.82      0.89 o
  -4   7   1        2.15        2.48      1.01 o
  -3   7   1        1.48        1.27      0.98 o
  -2   7   1        7.09        5.92      1.18 o
  -1   7   1        3.71        4.87      1.35 o
   0   7   1        4.65        4.60      1.67 o
   1   7   1        0.92        1.03      0.98 o
   2   7   1       36.48       35.79      2.15 o
   3   7   1        2.05        3.33      1.04 o
   4   7   1        0.43       -0.49      0.93 o
   5   7   1        2.17        4.65      1.35 o
   6   7   1        0.04        0.62      1.23 o
   7   7   1        0.41        2.36      1.35 o
   8   7   1        1.90        3.66      1.53 o
  -3   8   1        0.72        0.72      1.08 o
  -2   8   1        3.50        4.45      1.23 o
  -1   8   1        0.08        0.17      1.04 o
   0   8   1        2.42        1.03      1.04 o
   1   8   1        0.19       -0.94      1.04 o
   2   8   1        0.13       -0.51      1.04 o
   3   8   1        0.18       -0.01      1.08 o
 -18   0   2       27.22       27.53      2.15 o
 -16   0   2        7.40        7.23      1.67 o
 -14   0   2        5.52        5.15      1.03 o
 -12   0   2        1.96        2.36      0.63 o
 -10   0   2      157.68      153.10      3.33 o
  -8   0   2     1030.96     1037.79     10.76 o
  -6   0   2       84.44       77.60      1.18 o
  -4   0   2      119.00      128.74      1.57 o
  -2   0   2     6288.28     5693.83     64.01 o
   0   0   2      274.81      259.14      3.06 o
   2   0   2    32193.03    25211.38    326.48 o
   4   0   2     1333.67     1416.18     14.32 o
   6   0   2      232.40      291.04      3.48 o
   8   0   2      248.72      256.37      3.32 o
  10   0   2       30.37       24.85      1.92 o
  12   0   2        1.03        0.51      0.77 o
  14   0   2        4.18        2.07      0.98 o
  16   0   2        0.02        0.26      1.09 o
 -18   1   2        0.50        1.79      1.79 o
 -17   1   2        0.25        0.33      1.07 o
 -16   1   2       29.84       27.68      1.34 o
 -15   1   2      108.79      110.73      2.40 o
 -14   1   2       12.95       11.13      0.88 o
 -13   1   2      146.87      142.70      2.39 o
 -12   1   2      149.17      139.24      2.53 o
 -11   1   2       20.14       21.90      0.82 o
 -10   1   2       37.33       42.65      0.90 o
  -9   1   2       64.40       64.74      1.02 o
  -8   1   2       77.83       87.74      1.08 o
  -7   1   2        0.03        0.31      0.18 o
  -6   1   2      289.20      312.04      2.61 o
  -5   1   2     1568.36     1544.04     11.43 o
  -4   1   2        2.12        2.75      0.18 o
  -3   1   2      152.75      137.01      1.19 o
  -2   1   2     7868.67     7286.42     61.39 o
  -1   1   2     6066.22     5726.66     45.65 o
   0   1   2     1757.63     1804.70     15.47 o
   1   1   2     2766.61     2690.05     18.77 o
   2   1   2      299.45      316.00      3.45 o
   3   1   2     5387.16     5308.73     38.90 o
   4   1   2      324.92      362.98      2.84 o
   5   1   2     3119.31     3125.18     23.26 o
   6   1   2      292.72      324.20      2.70 o
   7   1   2       33.79       24.23      0.63 o
   8   1   2        8.00        9.77      0.45 o
   9   1   2       55.50       60.82      1.07 o
  10   1   2        0.68        0.42      0.32 o
  11   1   2        5.63        7.38      0.70 o
  12   1   2        5.06        4.46      0.62 o
  13   1   2       24.90       24.81      1.09 o
  14   1   2        4.35        4.51      0.97 o
  15   1   2       12.40       15.71      1.14 o
  16   1   2        0.35        0.96      1.00 o
  17   1   2        2.66        3.23      0.99 o
 -17   2   2        0.17       -0.83      0.83 o
 -16   2   2        7.09        6.01      1.04 o
 -15   2   2       21.16       18.85      1.33 o
 -14   2   2        5.40        3.59      0.89 o
 -13   2   2        8.55        8.96      0.97 o
 -12   2   2       50.14       55.43      1.76 o
 -11   2   2       57.95       53.20      1.33 o
 -10   2   2      286.93      287.48      3.63 o
  -9   2   2        5.88        6.90      0.43 o
  -8   2   2      114.88      105.58      1.15 o
  -7   2   2      136.65      135.37      1.32 o
  -6   2   2      126.77      120.54      1.24 o
  -5   2   2      104.32      104.96      1.15 o
  -4   2   2      178.16      184.14      1.64 o
  -3   2   2       89.24      105.64      0.90 o
  -2   2   2       57.89       59.39      0.68 o
  -1   2   2      162.80      179.64      2.13 o
   0   2   2     2869.05     2828.93     25.78 o
   1   2   2      136.68      147.02      2.06 o
   2   2   2     1441.16     1503.88     11.86 o
   3   2   2        9.04        7.34      0.31 o
   4   2   2        0.22       -0.31      0.31 o
   5   2   2      197.13      191.82      1.72 o
   6   2   2     1525.82     1482.60     10.72 o
   7   2   2     1399.69     1469.88     11.25 o
   8   2   2      128.33      127.38      1.62 o
   9   2   2       50.50       45.00      1.11 o
  10   2   2       72.42       76.26      1.47 o
  11   2   2        0.83        0.10      0.48 o
  12   2   2       17.04       20.00      0.96 o
  13   2   2       14.70       15.92      1.05 o
  14   2   2        0.09        1.22      0.77 o
  15   2   2       31.11       29.40      1.44 o
  16   2   2        0.29        0.83      0.90 o
 -16   3   2       12.39       13.48      1.85 o
 -15   3   2        0.69       -0.14      1.06 o
 -14   3   2        1.19       -0.43      0.74 o
 -13   3   2        0.60        0.37      0.68 o
 -12   3   2        9.93        9.78      0.85 o
 -11   3   2       78.35       78.22      1.86 o
 -10   3   2      384.40      398.02      5.25 o
  -9   3   2       88.76       86.94      1.62 o
  -8   3   2        2.73        2.19      0.40 o
  -7   3   2      230.10      214.47      2.48 o
  -6   3   2        2.14        5.29      0.24 o
  -5   3   2       50.52       43.30      0.72 o
  -4   3   2        0.04       -0.15      0.15 o
  -3   3   2     1178.01     1171.63      9.39 o
  -2   3   2        6.50        4.33      0.38 o
  -1   3   2      734.04      748.13      8.62 o
   0   3   2       13.53       14.68      0.45 o
   1   3   2      720.63      780.41      8.21 o
   2   3   2      214.28      251.49      2.50 o
   3   3   2      305.45      283.52      2.81 o
   4   3   2        5.21        3.21      0.59 o
   5   3   2      497.24      519.96      6.35 o
   6   3   2       84.52       91.28      1.60 o
   7   3   2       91.99       86.49      1.82 o
   8   3   2        6.93        8.22      0.70 o
   9   3   2       60.90       57.77      1.65 o
  10   3   2      254.97      249.77      3.68 o
  11   3   2       31.31       36.44      1.56 o
  12   3   2       25.57       29.04      1.36 o
  13   3   2        0.49        0.67      0.71 o
  14   3   2        3.49        2.38      0.86 o
  15   3   2        5.38        4.43      1.01 o
  16   3   2        0.34        0.62      0.90 o
 -15   4   2        5.27        5.69      1.79 o
 -14   4   2        2.47        2.09      1.17 o
 -13   4   2        5.78        8.68      1.35 o
 -12   4   2        5.78        5.13      1.17 o
 -11   4   2        2.85        1.15      0.91 o
 -10   4   2        2.46        1.54      1.03 o
  -9   4   2        0.03       -0.51      0.72 o
  -8   4   2      216.20      209.56      3.84 o
  -7   4   2      807.09      798.87      9.59 o
  -6   4   2      501.95      488.41      5.49 o
  -5   4   2       64.41       66.87      1.13 o
  -4   4   2      105.41       99.43      1.26 o
  -3   4   2       59.92       64.92      0.95 o
  -2   4   2       93.62      113.50      2.32 o
  -1   4   2       19.07       21.41      0.59 o
   0   4   2      232.05      230.51      3.13 o
   1   4   2       54.82       52.26      1.32 o
   2   4   2      514.16      503.47      5.55 o
   3   4   2       10.24       13.34      0.59 o
   4   4   2        6.29        9.92      0.58 o
   5   4   2        7.12        7.10      0.62 o
   6   4   2        4.32        1.09      0.51 o
   7   4   2        1.23        1.34      0.54 o
   8   4   2      108.70      108.15      3.97 o
   9   4   2      101.30       92.60      4.49 o
  10   4   2        0.32       -0.91      0.91 o
  11   4   2       10.05        6.32      1.17 o
  12   4   2        0.64        0.38      1.67 o
  13   4   2        2.68        2.43      1.27 o
  14   4   2       18.59       20.29      2.31 o
 -14   5   2        0.83       -0.64      1.27 o
 -13   5   2       10.80        9.86      1.79 o
 -12   5   2        0.85       -0.51      1.67 o
 -11   5   2        0.09       -0.91      1.54 o
 -10   5   2       13.73       13.40      2.31 o
  -9   5   2        1.96        0.86      0.98 o
  -8   5   2        0.44        0.77      0.91 o
  -7   5   2       20.05       20.83      1.53 o
  -6   5   2       81.37       75.61      2.62 o
  -5   5   2       56.95       59.59      1.68 o
  -4   5   2      190.22      176.54      3.67 o
  -3   5   2      138.81      129.40      2.39 o
  -2   5   2      121.79      124.47      3.42 o
  -1   5   2      131.18      126.32      3.15 o
   0   5   2        1.82        1.50      0.38 o
   1   5   2        8.44        7.04      0.51 o
   2   5   2        2.58        5.06      0.60 o
   3   5   2        1.90        0.98      0.42 o
   4   5   2      123.41      122.22      2.76 o
   5   5   2      138.30      139.10      3.71 o
   6   5   2        0.52       -0.13      0.91 o
   7   5   2       29.71       27.30      1.81 o
   8   5   2        1.08        2.31      1.09 o
   9   5   2        0.16       -0.40      1.54 o
  10   5   2        2.80        4.43      1.35 o
  11   5   2        0.19       -0.38      1.09 o
  12   5   2       22.23       25.32      2.08 o
  13   5   2        0.03       -1.67      1.67 o
 -12   6   2        3.12        3.23      1.35 o
 -11   6   2        1.99        1.85      1.35 o
 -10   6   2        0.01        1.85      1.17 o
  -9   6   2        6.61        5.78      1.41 o
  -8   6   2        0.89        1.67      1.09 o
  -7   6   2        2.00        1.17      0.98 o
  -6   6   2        0.01        0.64      1.09 o
  -5   6   2       26.87       29.49      1.57 o
  -4   6   2        3.00        2.03      0.83 o
  -3   6   2       16.99       12.75      1.18 o
  -2   6   2       44.41       46.28      2.56 o
  -1   6   2        3.25        2.18      1.41 o
   0   6   2       56.13       52.29      2.54 o
   1   6   2      198.83      186.34      4.53 o
   2   6   2        0.48        1.11      0.89 o
   3   6   2        6.65        5.77      0.98 o
   4   6   2       12.62       10.19      1.08 o
   5   6   2        0.58        0.42      1.03 o
   6   6   2        1.33       -0.72      0.98 o
   7   6   2       11.03       13.20      1.63 o
   8   6   2        0.51        1.34      1.17 o
   9   6   2        7.87       10.54      3.59 o
  10   6   2        0.55       -0.77      1.27 o
  11   6   2        2.30        2.07      1.42 o
  -9   7   2        1.09        0.51      1.27 o
  -8   7   2       10.97       13.82      1.71 o
  -7   7   2        0.17       -1.09      1.09 o
  -6   7   2        5.46        6.02      1.45 o
  -5   7   2        1.35        2.31      1.33 o
  -4   7   2        3.36        1.71      0.98 o
  -3   7   2       12.10       14.36      1.75 o
  -2   7   2       86.12       93.04      2.76 o
  -1   7   2       20.80       15.89      1.71 o
   0   7   2        6.99        3.33      1.28 o
   1   7   2        9.50        9.38      1.23 o
   2   7   2        5.95        5.17      1.10 o
   3   7   2        0.51        0.71      0.98 o
   4   7   2        4.93        7.18      1.23 o
   5   7   2        0.12        1.41      1.27 o
   6   7   2        3.34        3.26      1.35 o
   7   7   2        8.52       11.49      2.31 o
   8   7   2        0.18        1.25      1.42 o
  -3   8   2        5.03        4.39      1.23 o
  -2   8   2        0.17        1.15      1.08 o
  -1   8   2        0.01        0.26      0.98 o
   0   8   2        0.93        0.26      1.04 o
   1   8   2        0.71        0.77      1.04 o
   2   8   2        0.28       -0.98      0.98 o
 -17   0   3        4.01        2.37      1.17 o
 -15   0   3        7.54        8.17      1.17 o
 -13   0   3       22.46       24.57      1.82 o
 -11   0   3      347.14      327.45      6.15 o
  -9   0   3     1750.81     1733.39     17.63 o
  -7   0   3        8.27       10.66      0.46 o
  -5   0   3     1218.57     1246.14     12.50 o
  -3   0   3     5205.59     4923.14     55.25 o
  -1   0   3      229.42      219.21      3.20 o
   1   0   3    10809.11     9325.71    205.96 o
   3   0   3     1845.73     1889.69     20.93 o
   5   0   3      222.58      191.16      2.43 o
   7   0   3      174.92      165.08      2.56 o
   9   0   3     1021.18     1057.20     12.56 o
  11   0   3      132.37      121.44      2.81 o
  13   0   3        0.87        0.91      1.03 o
  15   0   3       11.78       10.41      1.45 o
 -18   1   3        0.51       -0.44      0.73 o
 -17   1   3        4.46        3.09      0.86 o
 -16   1   3        7.05        7.85      0.92 o
 -15   1   3       10.07       11.31      0.91 o
 -14   1   3       39.52       43.07      1.44 o
 -13   1   3        9.78       10.51      0.77 o
 -12   1   3       17.33       14.33      0.75 o
 -11   1   3       70.68       64.44      1.36 o
 -10   1   3      102.48      110.00      1.60 o
  -9   1   3        0.05        0.13      0.22 o
  -8   1   3      687.09      700.43      5.29 o
  -7   1   3      105.54      106.80      1.10 o
  -6   1   3      900.38      924.23      6.70 o
  -5   1   3       30.91       30.96      0.48 o
  -4   1   3      946.74      933.93      7.44 o
  -3   1   3      359.93      392.34      3.24 o
  -2   1   3      321.71      359.35      2.65 o
  -1   1   3     2155.43     2255.59     18.42 o
   0   1   3     5125.12     4989.46     38.74 o
   1   1   3     1834.65     1936.56     14.37 o
   2   1   3      421.58      451.05      3.53 o
   3   1   3     2245.13     2334.42     17.21 o
   4   1   3        1.69        4.67      0.24 o
   5   1   3     1929.42     2041.60     14.52 o
   6   1   3       51.75       68.95      0.91 o
   7   1   3       36.76       37.98      0.71 o
   8   1   3       58.75       52.89      0.94 o
   9   1   3       36.48       41.70      0.94 o
  10   1   3       14.75       15.12      0.81 o
  11   1   3        0.58       -0.15      0.46 o
  12   1   3       81.61       78.37      2.24 o
  13   1   3        7.73        6.57      0.80 o
  14   1   3        1.70        1.47      0.77 o
  15   1   3       23.01       22.70      1.25 o
  16   1   3        1.23        1.30      0.86 o
 -17   2   3        0.32       -0.06      0.83 o
 -16   2   3        6.06        4.16      0.98 o
 -15   2   3        0.35        0.77      0.74 o
 -14   2   3        1.66        1.62      1.01 o
 -13   2   3       52.47       51.55      1.78 o
 -12   2   3      261.51      281.00      4.58 o
 -11   2   3      320.90      309.80      4.31 o
 -10   2   3       39.85       41.53      1.05 o
  -9   2   3        3.51        4.30      0.68 o
  -8   2   3       39.42       30.83      0.58 o
  -7   2   3       49.18       57.66      0.80 o
  -6   2   3       67.61       75.58      0.86 o
  -5   2   3      777.85      771.67      5.70 o
  -4   2   3       91.24       92.23      0.90 o
  -3   2   3      495.45      522.00      3.68 o
  -2   2   3      201.95      231.18      1.93 o
  -1   2   3      163.63      151.13      1.51 o
   0   2   3        0.81        0.91      0.16 o
   1   2   3       51.22       49.34      0.61 o
   2   2   3      325.26      336.09      4.02 o
   3   2   3       30.08       26.51      0.46 o
   4   2   3     5573.53     5936.80     46.56 o
   5   2   3       58.60       75.72      0.94 o
   6   2   3        0.04        1.42      0.33 o
   7   2   3      256.25      250.64      2.54 o
   8   2   3       59.72       53.99      1.15 o
   9   2   3       90.40       86.00      1.51 o
  10   2   3       12.58       10.51      0.66 o
  11   2   3        0.81        0.00      0.47 o
  12   2   3        2.35        2.97      0.80 o
  13   2   3        2.36        4.46      0.83 o
  14   2   3       39.47       40.98      1.56 o
  15   2   3       24.62       27.63      1.44 o
  16   2   3        9.29        9.86      1.08 o
 -17   3   3        0.98        1.28      1.54 o
 -16   3   3        1.76        2.31      0.89 o
 -15   3   3        1.39        0.42      0.78 o
 -14   3   3       14.95       13.10      1.13 o
 -13   3   3        0.39       -0.43      0.68 o
 -12   3   3       36.54       35.96      1.32 o
 -11   3   3        0.07       -0.51      0.51 o
 -10   3   3       23.20       21.06      1.01 o
  -9   3   3      489.41      486.78      5.57 o
  -8   3   3      295.96      269.94      3.09 o
  -7   3   3      336.01      340.38      3.29 o
  -6   3   3      230.77      228.17      2.14 o
  -5   3   3       30.94       37.08      0.56 o
  -4   3   3       21.27       25.03      0.53 o
  -3   3   3       40.31       43.09      0.82 o
  -2   3   3      188.74      182.17      3.09 o
  -1   3   3      430.63      449.53      5.59 o
   0   3   3      251.53      273.64      2.85 o
   1   3   3      830.52      878.57      7.73 o
   2   3   3        0.35        6.71      0.32 o
   3   3   3        3.00        4.53      0.28 o
   4   3   3       60.87       55.81      1.03 o
   5   3   3        2.07        3.85      0.39 o
   6   3   3       18.13       12.32      0.63 o
   7   3   3      139.10      139.90      2.48 o
   8   3   3        0.39       -0.32      0.51 o
   9   3   3      332.56      297.43      4.48 o
  10   3   3      376.94      365.50     10.00 o
  11   3   3        9.08        9.96      0.90 o
  12   3   3       72.53       70.16      1.86 o
  13   3   3        1.76        1.32      0.90 o
  14   3   3        0.63       -0.86      0.86 o
  15   3   3        4.38        5.35      0.93 o
 -15   4   3       12.61       10.73      1.42 o
 -14   4   3        0.12       -0.28      0.98 o
 -13   4   3       62.15       66.31      2.70 o
 -12   4   3       22.11       22.71      1.71 o
 -11   4   3        3.54        4.33      1.92 o
 -10   4   3        9.18        5.74      3.20 o
  -9   4   3        8.01        6.54      0.83 o
  -8   4   3       85.46       80.10      2.51 o
  -7   4   3      454.23      452.22      5.45 o
  -6   4   3       45.87       51.81      1.13 o
  -5   4   3      132.40      142.89      1.77 o
  -4   4   3       96.58      103.20      1.69 o
  -3   4   3      415.09      412.44      5.25 o
  -2   4   3      275.30      275.90      5.05 o
  -1   4   3       20.53       19.17      0.86 o
   0   4   3       93.31       98.11      1.61 o
   1   4   3       23.16       25.34      0.68 o
   2   4   3       24.61       24.00      0.67 o
   3   4   3        6.55        7.68      0.48 o
   4   4   3        1.32        1.46      0.43 o
   5   4   3       36.27       39.42      1.25 o
   6   4   3       39.70       36.38      1.28 o
   7   4   3      104.06      107.96      3.08 o
   8   4   3        9.46        6.41      1.17 o
   9   4   3        0.07        1.28      0.91 o
  10   4   3        4.39        3.33      1.09 o
  11   4   3        0.12       -0.77      1.79 o
  12   4   3       40.83       34.91      2.08 o
  13   4   3       55.41       50.13      3.72 o
  14   4   3        1.16        1.06      1.35 o
 -14   5   3        0.85        1.54      1.27 o
 -13   5   3        1.67        2.53      1.23 o
 -12   5   3        4.51        3.90      1.17 o
 -11   5   3        2.15        2.54      1.17 o
 -10   5   3       23.57       25.16      1.79 o
  -9   5   3        0.01        0.51      0.91 o
  -8   5   3       23.06       22.39      1.53 o
  -7   5   3        0.79        1.22      0.80 o
  -6   5   3       14.80       13.04      0.86 o
  -5   5   3       64.00       62.36      3.91 o
  -4   5   3      487.88      472.92      7.00 o
  -3   5   3      167.34      162.30      3.07 o
  -2   5   3        7.20        9.54      1.52 o
  -1   5   3       15.79       12.73      1.29 o
   0   5   3       37.65       32.66      1.21 o
   1   5   3        4.33        4.46      0.51 o
   2   5   3       12.49       12.51      0.66 o
   3   5   3        5.50        7.53      0.93 o
   4   5   3      260.19      233.07      4.24 o
   5   5   3       64.43       53.02      2.26 o
   6   5   3        8.82        7.92      1.27 o
   7   5   3        0.02       -0.90      0.91 o
   8   5   3        6.81        7.87      1.27 o
   9   5   3        6.72        5.88      2.56 o
  10   5   3        9.93       10.61      1.45 o
  11   5   3        5.09        3.72      1.27 o
  12   5   3        3.42        3.59      1.92 o
  13   5   3        0.02       -1.09      1.09 o
 -12   6   3        5.55        6.07      1.60 o
 -11   6   3        3.45        1.54      1.35 o
 -10   6   3       14.17       15.67      1.71 o
  -9   6   3        3.94        4.31      1.35 o
  -8   6   3       21.11       21.02      2.31 o
  -7   6   3        0.80        0.13      1.15 o
  -6   6   3        0.80        1.23      0.98 o
  -5   6   3        0.47       -0.11      0.82 o
  -4   6   3        0.01       -0.74      0.74 o
  -3   6   3        9.35        9.29      1.77 o
  -2   6   3        1.92       -1.41      1.67 o
  -1   6   3       75.71       70.24      2.70 o
   0   6   3       19.11       20.12      1.63 o
   1   6   3      103.31       98.75      3.25 o
   2   6   3       96.27       85.98      2.46 o
   3   6   3       16.48       16.47      1.33 o
   4   6   3        3.66        2.98      1.07 o
   5   6   3        2.35        3.59      1.67 o
   6   6   3        1.05        1.67      1.09 o
   7   6   3        0.17       -0.13      1.09 o
   8   6   3       10.21        8.81      2.95 o
   9   6   3       11.25       10.70      1.53 o
  10   6   3       14.30       18.03      1.90 o
  11   6   3        0.13       -0.38      1.92 o
  -9   7   3        0.19       -0.26      1.27 o
  -8   7   3       16.84       17.57      1.90 o
  -7   7   3        0.26        1.41      1.27 o
  -6   7   3        0.00        0.47      1.92 o
  -5   7   3        1.85        2.31      1.09 o
  -4   7   3        0.01       -0.26      1.33 o
  -3   7   3        1.12        1.65      0.98 o
  -2   7   3        0.19        0.98      0.98 o
  -1   7   3        1.33        0.37      1.79 o
   0   7   3        2.03        2.18      1.27 o
   1   7   3       26.63       24.32      1.94 o
   2   7   3       10.28       11.43      2.03 o
   3   7   3        5.36        4.71      1.17 o
   4   7   3        1.01       -0.03      0.93 o
   5   7   3        3.79        4.87      1.35 o
   6   7   3        0.34        0.90      1.27 o
   7   7   3        1.88        0.79      1.67 o
   8   7   3        4.88        6.41      1.63 o
  -3   8   3        3.56        2.31      1.18 o
  -2   8   3        0.15        0.40      1.36 o
  -1   8   3        1.92        2.13      1.08 o
   0   8   3        0.32        0.85      1.04 o
   1   8   3        0.13        0.85      1.05 o
 -18   0   4        2.23       -0.13      1.41 o
 -16   0   4       24.52       28.11      1.81 o
 -14   0   4        0.60        0.18      0.95 o
 -12   0   4       73.72       80.77      2.44 o
 -10   0   4      677.41      720.29      7.87 o
  -8   0   4      215.75      233.60      2.89 o
  -6   0   4     1589.71     1569.58     15.74 o
  -4   0   4      654.53      667.22      7.65 o
  -2   0   4      477.81      489.70      5.72 o
   0   0   4      158.25      184.20      2.31 o
   2   0   4    11448.45    10547.50    185.53 o
   4   0   4      691.64      752.98      7.92 o
   6   0   4      532.94      559.49      6.22 o
   8   0   4        0.05        0.93      0.47 o
  10   0   4      419.68      416.26      7.13 o
  12   0   4        7.91        5.69      1.09 o
  14   0   4        0.35       -0.23      1.15 o
  16   0   4        6.84        4.27      1.35 o
 -18   1   4        0.14       -0.34      0.80 o
 -17   1   4        0.32       -0.26      0.73 o
 -16   1   4        0.07       -0.63      0.63 o
 -15   1   4        5.45        5.15      0.80 o
 -14   1   4       13.32       14.71      0.95 o
 -13   1   4      200.38      189.28      2.77 o
 -12   1   4        4.33        4.00      0.54 o
 -11   1   4       55.22       50.65      1.09 o
 -10   1   4       60.09       62.66      1.01 o
  -9   1   4       26.90       27.87      0.79 o
  -8   1   4       61.48       65.39      1.09 o
  -7   1   4      188.07      196.20      1.72 o
  -6   1   4     1386.31     1456.00     10.95 o
  -5   1   4       72.58       76.82      0.93 o
  -4   1   4      187.57      202.43      1.74 o
  -3   1   4      734.36      704.16      5.64 o
  -2   1   4     1363.41     1440.19     12.14 o
  -1   1   4     3743.23     3697.09     28.80 o
   0   1   4       27.23       26.38      0.37 o
   1   1   4        0.17        0.48      0.10 o
   2   1   4        4.80        4.85      0.27 o
   3   1   4       22.04       25.26      0.42 o
   4   1   4      965.02     1005.07      7.30 o
   5   1   4     3737.35     3705.13     26.00 o
   6   1   4       46.22       44.76      0.79 o
   7   1   4     2311.81     2412.11     18.13 o
   8   1   4      103.57      108.00      1.49 o
   9   1   4       99.16       92.14      1.59 o
  10   1   4       10.87       10.32      0.71 o
  11   1   4        1.34        0.93      0.53 o
  12   1   4       20.43       21.04      1.12 o
  13   1   4        6.75        7.15      0.86 o
  14   1   4       11.56       10.77      0.95 o
  15   1   4        0.99        1.22      0.80 o
  16   1   4        0.74        0.17      0.83 o
 -17   2   4        0.12        0.18      0.83 o
 -16   2   4       26.76       25.75      1.43 o
 -15   2   4        0.31       -0.60      0.74 o
 -14   2   4       13.99       11.99      1.01 o
 -13   2   4        1.01        1.44      0.68 o
 -12   2   4       44.92       43.41      2.08 o
 -11   2   4        0.02       -0.35      0.35 o
 -10   2   4       37.76       34.63      0.90 o
  -9   2   4       28.34       23.37      0.59 o
  -8   2   4      461.12      463.45      4.39 o
  -7   2   4        8.61        6.81      0.30 o
  -6   2   4     1064.53     1071.21      8.65 o
  -5   2   4     1041.67     1143.17      8.70 o
  -4   2   4      739.33      752.70      5.81 o
  -3   2   4       79.18       87.27      0.84 o
  -2   2   4      281.69      268.05      2.37 o
  -1   2   4     1410.90     1502.39     10.24 o
   0   2   4      580.59      574.59      4.44 o
   1   2   4        4.10        6.43      0.32 o
   2   2   4     1220.29     1211.55      9.09 o
   3   2   4      526.53      562.30      5.18 o
   4   2   4      665.47      735.88      5.74 o
   5   2   4      230.55      272.93      3.08 o
   6   2   4        6.84        8.72      0.38 o
   7   2   4      156.22      159.14      1.84 o
   8   2   4      495.65      485.40      5.60 o
   9   2   4        5.51        5.54      0.56 o
  10   2   4      140.34      137.80      2.30 o
  11   2   4        0.14       -0.06      0.52 o
  12   2   4       24.52       26.28      1.21 o
  13   2   4       19.67       22.46      1.20 o
  14   2   4        0.77        0.56      0.75 o
  15   2   4        1.19        1.72      0.94 o
  16   2   4        4.88        3.91      0.99 o
 -17   3   4        1.55        1.15      0.98 o
 -16   3   4        0.00        0.61      0.83 o
 -15   3   4        0.77        0.44      0.78 o
 -14   3   4        4.37        3.00      0.83 o
 -13   3   4       18.36       18.42      1.18 o
 -12   3   4        7.84        5.45      0.72 o
 -11   3   4       60.12       55.54      2.18 o
 -10   3   4      206.77      203.12      3.14 o
  -9   3   4       95.36       94.17      1.76 o
  -8   3   4      688.66      698.02      6.85 o
  -7   3   4       18.42       17.40      0.54 o
  -6   3   4       14.58       10.88      0.41 o
  -5   3   4      787.48      737.90      5.47 o
  -4   3   4        2.11        0.78      0.14 o
  -3   3   4      274.71      259.93      2.87 o
  -2   3   4      415.21      408.74      4.13 o
  -1   3   4      632.24      672.77      6.46 o
   0   3   4       16.92       20.68      0.53 o
   1   3   4      237.62      243.47      2.82 o
   2   3   4        0.05        1.08      0.22 o
   3   3   4      123.71      121.83      1.45 o
   4   3   4        6.72        9.15      0.45 o
   5   3   4        8.36        8.14      0.57 o
   6   3   4       33.74       29.58      0.96 o
   7   3   4        5.29        6.74      0.67 o
   8   3   4        2.47        2.36      0.74 o
   9   3   4        0.06        1.78      0.78 o
  10   3   4        3.88        8.46      1.28 o
  11   3   4        0.02        0.09      0.98 o
  12   3   4       13.31       13.86      1.45 o
  13   3   4        0.00        0.12      0.98 o
  14   3   4        0.41        0.20      1.17 o
  15   3   4        8.22        8.97      1.53 o
 -16   4   4        3.49        3.50      1.35 o
 -15   4   4       12.30       16.66      1.24 o
 -14   4   4        3.38        3.12      1.26 o
 -13   4   4        0.04       -0.59      0.71 o
 -12   4   4        6.29        8.43      1.02 o
 -11   4   4       18.75       20.12      1.09 o
 -10   4   4        0.02        0.64      0.91 o
  -9   4   4      103.61      103.05      2.51 o
  -8   4   4      122.01      115.20      2.59 o
  -7   4   4        1.89        0.02      0.42 o
  -6   4   4      252.76      247.43      3.07 o
  -5   4   4      356.71      344.69      4.03 o
  -4   4   4       14.55       20.18      0.79 o
  -3   4   4      139.74      132.78      2.24 o
  -2   4   4       81.71       80.12      1.82 o
  -1   4   4       58.72       62.63      1.67 o
   0   4   4      125.90      116.74      2.41 o
   1   4   4       27.21       25.99      0.77 o
   2   4   4        2.48        1.87      0.40 o
   3   4   4       30.16       33.10      0.82 o
   4   4   4      117.58      123.76      2.24 o
   5   4   4        7.14       12.26      0.77 o
   6   4   4       35.90       31.48      1.18 o
   7   4   4      171.35      160.38      3.89 o
   8   4   4       39.28       26.52      2.69 o
   9   4   4        0.55       -0.90      0.91 o
  10   4   4        1.15        0.13      0.91 o
  11   4   4        0.01       -0.16      1.03 o
  12   4   4        8.22        5.76      1.35 o
  13   4   4       14.31       10.02      1.92 o
  14   4   4        2.78        5.07      2.31 o
 -14   5   4        0.01       -0.30      1.17 o
 -13   5   4        0.11       -0.67      1.17 o
 -12   5   4       17.67       20.28      1.71 o
 -11   5   4        3.05        1.75      1.79 o
 -10   5   4        6.97        7.29      1.35 o
  -9   5   4       12.30       14.91      2.82 o
  -8   5   4       32.14       38.53      2.08 o
  -7   5   4       75.52       83.89      2.04 o
  -6   5   4        0.22        0.64      0.91 o
  -5   5   4       70.94       70.26      2.02 o
  -4   5   4      668.65      664.73      9.22 o
  -3   5   4       25.39       26.78      2.37 o
  -2   5   4       43.92       41.39      1.84 o
  -1   5   4        1.39       -0.16      0.59 o
   0   5   4       82.52       76.94      2.02 o
   1   5   4        0.36        0.46      0.51 o
   2   5   4       19.80       18.88      1.18 o
   3   5   4       99.63      101.95      2.52 o
   4   5   4       94.37       86.11      5.38 o
   5   5   4      103.29       86.52      2.90 o
   6   5   4        0.56        0.30      0.98 o
   7   5   4       29.42       30.95      2.05 o
   8   5   4        1.98        0.75      0.98 o
   9   5   4        0.11        0.13      1.09 o
  10   5   4        2.64        4.94      1.35 o
  11   5   4        0.88        0.67      1.28 o
  12   5   4        0.61        0.10      1.17 o
 -12   6   4        0.13       -0.32      1.17 o
 -11   6   4        8.39        9.66      2.95 o
 -10   6   4        0.81       -0.38      1.09 o
  -9   6   4        9.12       11.17      2.05 o
  -8   6   4       18.54       18.48      1.79 o
  -7   6   4       79.33       84.84      3.07 o
  -6   6   4        3.03        2.56      0.89 o
  -5   6   4        0.01       -0.68      0.68 o
  -4   6   4        5.37        3.03      0.83 o
  -3   6   4        2.10        2.31      0.97 o
  -2   6   4        6.20        2.76      1.17 o
  -1   6   4      444.36      423.93      8.15 o
   0   6   4       92.60       92.29      3.17 o
   1   6   4        2.74        3.17      0.98 o
   2   6   4       33.19       31.43      1.63 o
   3   6   4       14.93       11.57      1.23 o
   4   6   4       19.92       19.48      1.38 o
   5   6   4        9.97        9.14      1.35 o
   6   6   4        4.75        4.48      2.56 o
   7   6   4        0.36       -0.97      1.17 o
   8   6   4        0.29       -1.09      1.09 o
   9   6   4        0.59       -0.73      1.17 o
  10   6   4        0.35       -1.79      1.79 o
  -9   7   4        1.32        0.90      1.27 o
  -8   7   4        0.52        1.15      1.27 o
  -7   7   4        0.12       -1.28      1.28 o
  -6   7   4        1.38        1.10      1.17 o
  -5   7   4        0.07        0.88      0.93 o
  -4   7   4        8.47        9.20      1.23 o
  -3   7   4        0.56       -0.09      0.89 o
  -2   7   4        4.30        1.74      1.17 o
  -1   7   4       46.12       43.03      3.08 o
   0   7   4       30.35       27.49      1.63 o
   1   7   4        0.05       -0.78      0.93 o
   2   7   4       31.69       34.76      1.82 o
   3   7   4       15.61       17.93      1.52 o
   4   7   4        0.73       -1.17      1.17 o
   5   7   4        3.87        3.46      1.45 o
   6   7   4        2.13        3.37      1.35 o
   7   7   4        1.83        1.15      1.45 o
  -2   8   4        0.23       -0.29      0.93 o
  -1   8   4        2.66        2.05      1.18 o
   0   8   4        2.06        1.49      1.08 o
 -17   0   5        0.35       -0.28      0.98 o
 -15   0   5        0.00       -0.38      0.72 o
 -13   0   5       51.96       52.94      2.08 o
 -11   0   5      196.95      213.07      3.68 o
  -9   0   5      622.14      600.09      6.59 o
  -7   0   5      257.20      264.92      3.09 o
  -5   0   5     1247.07     1194.37     16.91 o
  -3   0   5       82.33       83.91      1.22 o
  -1   0   5      388.98      385.69      8.03 o
   1   0   5     2556.64     2523.81     25.01 o
   3   0   5       94.22      105.68      1.54 o
   5   0   5      251.86      266.28      3.30 o
   7   0   5      277.62      280.15      3.59 o
   9   0   5       63.26       64.04      1.67 o
  11   0   5      318.30      330.15      6.92 o
  13   0   5        2.37        1.12      0.98 o
  15   0   5        0.94        0.73      1.17 o
 -18   1   5        0.25       -0.78      0.78 o
 -17   1   5        2.81        1.82      0.81 o
 -16   1   5       16.35       17.40      1.17 o
 -15   1   5        4.28        4.32      0.83 o
 -14   1   5        0.25        0.93      0.68 o
 -13   1   5        0.00       -0.51      0.51 o
 -12   1   5       25.22       24.58      0.82 o
 -11   1   5       23.15       29.00      0.79 o
 -10   1   5       32.46       30.30      0.73 o
  -9   1   5      167.30      188.55      1.79 o
  -8   1   5      867.76      841.52      6.24 o
  -7   1   5      284.28      330.91      2.82 o
  -6   1   5     1806.79     1978.43     14.76 o
  -5   1   5     1114.15     1222.31      9.22 o
  -4   1   5       50.35       61.22      0.69 o
  -3   1   5       79.17       85.10      0.90 o
  -2   1   5      159.10      162.92      1.92 o
  -1   1   5      255.96      280.68      2.61 o
   0   1   5      109.40      114.78      1.11 o
   1   1   5      130.34      137.22      1.57 o
   2   1   5      101.55       88.13      1.06 o
   3   1   5        1.40        1.22      0.15 o
   4   1   5        3.39        1.35      0.32 o
   5   1   5        0.33        2.49      0.35 o
   6   1   5      182.82      191.81      1.85 o
   7   1   5       47.20       46.26      0.81 o
   8   1   5       21.56       30.65      0.76 o
   9   1   5        0.03       -0.15      0.48 o
  10   1   5      119.27      121.60      2.27 o
  11   1   5        3.20        4.13      0.88 o
  12   1   5       20.97       23.81      1.18 o
  13   1   5        0.44        0.08      0.67 o
  14   1   5       12.23       15.08      1.08 o
  15   1   5        0.98       -0.32      0.77 o
  16   1   5        2.51        1.86      0.90 o
 -17   2   5        3.93        2.64      0.93 o
 -16   2   5       13.08       14.09      1.23 o
 -15   2   5       11.05       11.80      1.04 o
 -14   2   5        7.05        8.52      0.98 o
 -13   2   5       21.49       20.54      1.13 o
 -12   2   5       48.00       48.07      1.52 o
 -11   2   5        1.14        1.66      0.65 o
 -10   2   5       71.20       75.03      1.30 o
  -9   2   5      131.90      126.42      1.64 o
  -8   2   5       11.99       10.06      0.42 o
  -7   2   5      507.80      533.51      4.35 o
  -6   2   5      643.49      660.04      5.23 o
  -5   2   5        3.97        1.71      0.21 o
  -4   2   5      718.91      755.77      5.85 o
  -3   2   5     3829.40     4008.12     27.83 o
  -2   2   5     1666.73     1790.92     12.67 o
  -1   2   5      484.32      509.42      3.83 o
   0   2   5        4.02        3.09      0.25 o
   1   2   5        0.89        0.38      0.14 o
   2   2   5        8.31       11.50      0.35 o
   3   2   5       18.70       17.08      0.45 o
   4   2   5        8.78        8.14      0.48 o
   5   2   5      431.11      448.18      4.11 o
   6   2   5        2.42        3.22      0.27 o
   7   2   5       97.04      101.34      1.81 o
   8   2   5      383.60      363.67      4.34 o
   9   2   5       87.73       87.14      1.82 o
  10   2   5       23.49       27.66      1.82 o
  11   2   5        4.47        3.29      0.84 o
  12   2   5        5.66        5.20      0.73 o
  13   2   5       32.11       34.75      1.48 o
  14   2   5       19.26       21.37      1.27 o
  15   2   5        0.30       -0.24      0.83 o
 -17   3   5       16.71       21.61      1.47 o
 -16   3   5        0.26        0.18      0.78 o
 -15   3   5        9.28        9.73      1.08 o
 -14   3   5        4.92        5.59      0.89 o
 -13   3   5       11.48       13.42      1.04 o
 -12   3   5       12.10       12.00      0.85 o
 -11   3   5        3.16        2.57      0.57 o
 -10   3   5       42.50       41.86      1.78 o
  -9   3   5      291.48      301.07      3.71 o
  -8   3   5       17.62       18.06      0.65 o
  -7   3   5       66.62       78.82      1.08 o
  -6   3   5      946.55      899.32      7.38 o
  -5   3   5      215.75      224.74      1.93 o
  -4   3   5        0.54        1.34      0.23 o
  -3   3   5      147.76      163.89      1.65 o
  -2   3   5      109.37      128.07      1.56 o
  -1   3   5        0.04       -0.13      0.26 o
   0   3   5      213.56      219.49      2.09 o
   1   3   5        2.51        0.61      0.22 o
   2   3   5     1429.18     1512.39     12.01 o
   3   3   5       65.04       65.51      1.09 o
   4   3   5        1.94        0.98      0.29 o
   5   3   5       15.69       14.93      0.80 o
   6   3   5        6.09        3.43      0.54 o
   7   3   5       30.52       25.12      1.11 o
   8   3   5      113.90      118.80      4.02 o
   9   3   5       10.43        8.17      1.09 o
  10   3   5        7.77       12.19      1.35 o
  11   3   5      268.44      226.39      5.16 o
  12   3   5        3.79        4.23      1.27 o
  13   3   5        4.66        3.72      1.27 o
  14   3   5        9.32       12.74      2.31 o
  15   3   5        0.05       -1.79      1.79 o
 -16   4   5       18.32       21.38      1.39 o
 -15   4   5        2.47        1.01      0.86 o
 -14   4   5        2.15        2.08      0.78 o
 -13   4   5        2.71        0.71      0.71 o
 -12   4   5        1.82        0.57      0.62 o
 -11   4   5       76.90       67.85      1.80 o
 -10   4   5       89.14       92.99      2.10 o
  -9   4   5      126.41      125.67      2.16 o
  -8   4   5       51.99       60.51      1.81 o
  -7   4   5        9.84       10.39      0.56 o
  -6   4   5      634.41      626.77      6.18 o
  -5   4   5      293.65      277.10      3.43 o
  -4   4   5       19.00       19.17      0.83 o
  -3   4   5      129.17      118.20      1.90 o
  -2   4   5        8.35        7.73      0.67 o
  -1   4   5      685.14      669.05      8.05 o
   0   4   5      118.32      123.67      2.51 o
   1   4   5       72.98       76.28      1.40 o
   2   4   5      159.37      158.40      2.26 o
   3   4   5       28.86       24.06      1.03 o
   4   4   5       11.94       15.69      1.04 o
   5   4   5      202.66      192.07      3.59 o
   6   4   5        7.18        7.49      1.15 o
   7   4   5      103.87      101.15      5.00 o
   8   4   5       80.61       66.04      2.54 o
   9   4   5        3.08        2.07      0.98 o
  10   4   5       10.59        8.43      1.27 o
  11   4   5        0.61       -0.13      1.09 o
  12   4   5        2.53        1.56      1.41 o
  13   4   5        4.68        6.21      1.42 o
 -14   5   5        7.01        4.92      2.31 o
 -13   5   5       27.55       29.09      2.03 o
 -12   5   5       16.82       17.36      1.60 o
 -11   5   5        0.44        0.38      1.09 o
 -10   5   5        9.32        6.53      1.17 o
  -9   5   5        0.01       -0.38      0.91 o
  -8   5   5        1.03        0.13      0.91 o
  -7   5   5        8.92        8.24      1.92 o
  -6   5   5        6.45        7.94      0.93 o
  -5   5   5       24.47       26.80      1.38 o
  -4   5   5      137.86      133.23      2.47 o
  -3   5   5       76.95       74.04      2.12 o
  -2   5   5      354.85      354.54      5.62 o
  -1   5   5       16.35       11.99      0.98 o
   0   5   5       85.11       82.05      2.95 o
   1   5   5       49.17       50.18      1.78 o
   2   5   5      249.77      252.98      5.07 o
   3   5   5       34.88       32.41      1.52 o
   4   5   5        2.28        1.33      0.98 o
   5   5   5        0.06        0.38      1.09 o
   6   5   5       27.89       19.23      1.63 o
   7   5   5        1.14        1.03      1.09 o
   8   5   5        9.26        9.01      1.92 o
   9   5   5        8.48       11.31      1.79 o
  10   5   5        0.04       -1.15      1.15 o
  11   5   5        0.10       -1.17      1.17 o
  12   5   5        0.20        0.75      3.20 o
 -12   6   5        2.87        1.37      1.35 o
 -11   6   5        6.92        9.26      1.60 o
 -10   6   5       15.06       17.26      1.71 o
  -9   6   5        0.10        0.47      1.17 o
  -8   6   5       18.62       19.56      1.79 o
  -7   6   5       12.18       12.52      1.53 o
  -6   6   5        9.00       11.16      1.42 o
  -5   6   5       32.10       29.61      1.52 o
  -4   6   5       11.06       11.44      1.13 o
  -3   6   5        1.14        0.29      0.91 o
  -2   6   5       38.31       38.07      1.67 o
  -1   6   5       17.57       17.58      1.63 o
   0   6   5        8.57       11.40      1.23 o
   1   6   5       62.79       59.49      2.12 o
   2   6   5       23.02       20.88      1.48 o
   3   6   5       20.60       14.08      1.28 o
   4   6   5        0.55        0.38      1.09 o
   5   6   5        0.90        1.54      1.09 o
   6   6   5       17.16       15.92      1.71 o
   7   6   5        3.42        4.26      1.41 o
   8   6   5        5.98        8.32      1.53 o
   9   6   5        1.96        3.59      1.53 o
  10   6   5       17.32       22.98      6.41 o
  -9   7   5        3.57        2.20      1.35 o
  -8   7   5        2.29        2.18      1.27 o
  -7   7   5        3.23        5.08      1.42 o
  -6   7   5        2.77        4.00      1.01 o
  -5   7   5        3.58        2.50      0.98 o
  -4   7   5        7.24        8.67      1.98 o
  -3   7   5        1.92        2.19      0.93 o
  -2   7   5        2.25        3.84      1.27 o
  -1   7   5        2.50        2.95      1.27 o
   0   7   5        5.03        3.13      1.08 o
   1   7   5        0.17       -0.89      0.89 o
   2   7   5       37.11       33.96      1.82 o
   3   7   5       45.66       47.50      2.12 o
   4   7   5        2.70        6.96      1.53 o
   5   7   5        2.73        1.59      1.35 o
   6   7   5        1.38        1.67      1.45 o
   7   7   5       13.10       14.50      1.97 o
 -18   0   6        0.50       -0.89      0.98 o
 -16   0   6        4.52        5.64      1.09 o
 -14   0   6       76.93       81.62      2.62 o
 -12   0   6       12.18       12.07      0.86 o
 -10   0   6       39.65       39.75      1.06 o
  -8   0   6     1661.23     1725.81     17.40 o
  -6   0   6     1219.92     1202.01     13.70 o
  -4   0   6      524.65      518.38      6.14 o
  -2   0   6       14.61       17.11      1.79 o
   0   0   6    10148.11     9600.79    217.46 o
   2   0   6      350.52      293.55      3.36 o
   4   0   6      295.12      306.64      3.64 o
   6   0   6        8.87       12.32      0.63 o
   8   0   6      515.29      522.15      6.86 o
  10   0   6       39.39       35.03      3.20 o
  12   0   6       17.55       19.50      1.53 o
  14   0   6        3.81        1.54      1.09 o
 -18   1   6        1.34        0.92      0.94 o
 -17   1   6        0.41        0.53      0.83 o
 -16   1   6        7.64        9.72      1.04 o
 -15   1   6        0.37        1.62      0.74 o
 -14   1   6        1.40        1.78      0.63 o
 -13   1   6        2.67        2.37      0.56 o
 -12   1   6       42.24       39.21      1.03 o
 -11   1   6      405.46      399.72      4.78 o
 -10   1   6       89.76       92.62      1.27 o
  -9   1   6       86.64       77.87      0.98 o
  -8   1   6      232.39      260.06      2.27 o
  -7   1   6        2.88        5.12      0.26 o
  -6   1   6      183.05      200.81      1.81 o
  -5   1   6      330.09      326.15      2.71 o
  -4   1   6     1039.32     1168.65      9.37 o
  -3   1   6     7042.39     7220.49     69.91 o
  -2   1   6     1595.30     1752.10     15.08 o
  -1   1   6      738.66      710.77      5.45 o
   0   1   6       24.64       22.78      0.42 o
   1   1   6      174.76      157.20      2.27 o
   2   1   6        3.15        2.51      0.23 o
   3   1   6      880.30      908.98      7.01 o
   4   1   6       21.39       21.93      0.51 o
   5   1   6      144.14      135.17      1.52 o
   6   1   6        2.97        2.86      0.30 o
   7   1   6       85.50       90.37      1.22 o
   8   1   6        2.15        2.59      0.42 o
   9   1   6      219.43      225.25      3.15 o
  10   1   6        9.18        9.55      0.78 o
  11   1   6        9.20        7.93      0.77 o
  12   1   6        0.73        0.96      0.64 o
  13   1   6        6.01        4.08      0.86 o
  14   1   6       29.37       30.49      1.47 o
  15   1   6        0.38        0.13      0.77 o
 -17   2   6        0.38       -0.53      0.78 o
 -16   2   6        0.40        0.81      0.78 o
 -15   2   6       11.07        8.20      1.69 o
 -14   2   6       66.72       65.10      1.91 o
 -13   2   6       97.17       99.16      2.32 o
 -12   2   6       16.59       16.10      0.96 o
 -11   2   6        2.34        0.26      0.42 o
 -10   2   6       23.63       22.86      0.70 o
  -9   2   6       59.03       57.00      0.98 o
  -8   2   6      179.69      164.94      1.77 o
  -7   2   6       56.23       51.99      0.82 o
  -6   2   6      297.13      282.65      2.48 o
  -5   2   6      757.07      776.68      6.04 o
  -4   2   6        8.27        2.27      0.26 o
  -3   2   6      605.87      723.49      6.44 o
  -2   2   6     2333.32     2554.46     18.95 o
  -1   2   6       72.79       69.08      0.84 o
   0   2   6      473.59      476.47      3.64 o
   1   2   6      116.87      115.85      1.20 o
   2   2   6      430.15      411.97      3.45 o
   3   2   6       18.36       24.51      0.56 o
   4   2   6      275.37      275.48      2.81 o
   5   2   6       68.03       78.05      1.20 o
   6   2   6       78.74       79.67      1.30 o
   7   2   6        2.50        3.25      0.62 o
   8   2   6       27.69       23.49      0.90 o
   9   2   6        3.89        6.73      0.59 o
  10   2   6       31.87       30.73      1.09 o
  11   2   6        2.61        2.50      0.67 o
  12   2   6        9.58       11.23      0.88 o
  13   2   6        1.13        0.79      0.73 o
  14   2   6       32.53       35.25      1.81 o
  15   2   6        0.38        1.03      0.86 o
 -17   3   6        0.82       -0.60      0.89 o
 -16   3   6       11.01       13.19      1.23 o
 -15   3   6        5.60        4.83      1.50 o
 -14   3   6        0.72        0.26      0.68 o
 -13   3   6        6.57        6.53      0.83 o
 -12   3   6        0.77       -0.53      0.53 o
 -11   3   6       29.68       28.00      1.11 o
 -10   3   6       85.61       89.75      1.73 o
  -9   3   6        5.68        5.11      0.51 o
  -8   3   6      194.65      190.94      2.04 o
  -7   3   6        1.90        4.12      0.29 o
  -6   3   6       74.75       77.73      1.00 o
  -5   3   6        0.20       -0.05      0.17 o
  -4   3   6      109.96      119.20      1.27 o
  -3   3   6      437.83      446.75      3.87 o
  -2   3   6      210.92      223.62      2.03 o
  -1   3   6       64.61       49.14      0.63 o
   0   3   6     1319.88     1295.33      9.18 o
   1   3   6      463.60      505.25      4.07 o
   2   3   6      171.87      171.34      1.94 o
   3   3   6       79.48       85.85      1.45 o
   4   3   6       15.40       16.59      0.71 o
   5   3   6       20.05       21.66      0.92 o
   6   3   6        4.97        2.45      0.54 o
   7   3   6      114.49      132.89      2.44 o
   8   3   6        0.19       -0.57      0.57 o
   9   3   6       28.69       27.01      1.71 o
  10   3   6       84.86       78.00      4.49 o
  11   3   6        3.13        2.69      1.09 o
  12   3   6        4.95        6.19      1.27 o
  13   3   6        4.00        3.59      1.54 o
  14   3   6        2.37        1.85      1.17 o
 -16   4   6       11.03       12.63      1.42 o
 -15   4   6        0.13       -0.71      0.71 o
 -14   4   6        1.05        0.75      0.78 o
 -13   4   6       10.29       11.73      1.01 o
 -12   4   6       25.69       26.17      1.32 o
 -11   4   6        1.24        0.66      0.63 o
 -10   4   6        2.11        1.99      0.80 o
  -9   4   6       65.74       63.12      1.49 o
  -8   4   6       52.28       47.53      1.20 o
  -7   4   6       39.32       41.86      0.91 o
  -6   4   6        0.67        0.08      0.55 o
  -5   4   6      107.39      109.88      1.66 o
  -4   4   6        7.12        4.92      0.50 o
  -3   4   6      312.60      310.59      3.48 o
  -2   4   6       12.56       14.63      0.77 o
  -1   4   6       77.62       80.31      1.63 o
   0   4   6       34.36       36.78      1.03 o
   1   4   6        4.07        4.50      0.43 o
   2   4   6       81.62       92.07      1.47 o
   3   4   6       19.89       18.77      1.08 o
   4   4   6      137.78      139.49      2.94 o
   5   4   6        0.21       -0.35      0.63 o
   6   4   6       63.67       62.83      3.20 o
   7   4   6        0.72       -0.77      0.77 o
   8   4   6        2.46        2.82      1.28 o
   9   4   6       26.33       23.13      1.71 o
  10   4   6        0.02        0.82      0.98 o
  11   4   6       30.35       27.72      1.99 o
  12   4   6       11.01       13.55      1.71 o
  13   4   6        3.03        3.20      1.45 o
 -14   5   6        1.96        1.03      1.17 o
 -13   5   6       37.56       39.86      2.34 o
 -12   5   6        0.82        0.26      1.28 o
 -11   5   6       28.04       25.97      1.90 o
 -10   5   6        5.07        5.37      1.17 o
  -9   5   6        0.02       -1.03      1.03 o
  -8   5   6       10.75       11.72      1.92 o
  -7   5   6        0.00       -0.13      0.91 o
  -6   5   6       24.54       26.88      1.33 o
  -5   5   6        6.92        8.00      0.93 o
  -4   5   6       64.25       64.04      1.63 o
  -3   5   6      146.94      153.26      3.10 o
  -2   5   6      172.33      173.54      3.44 o
  -1   5   6       31.07       33.58      4.49 o
   0   5   6       53.59       50.13      1.72 o
   1   5   6       53.75       50.66      2.44 o
   2   5   6       25.26       20.19      1.23 o
   3   5   6        2.21        1.41      1.00 o
   4   5   6        0.03       -0.51      0.91 o
   5   5   6      225.97      225.90      5.16 o
   6   5   6       51.21       46.93      2.26 o
   7   5   6        0.04        1.79      1.09 o
   8   5   6       13.54       12.14      2.43 o
   9   5   6        3.04        3.20      1.27 o
  10   5   6        0.00       -0.43      1.17 o
  11   5   6        2.06        0.38      1.27 o
 -12   6   6        3.15        0.59      1.23 o
 -11   6   6        0.07       -0.51      1.27 o
 -10   6   6        1.20        1.79      1.35 o
  -9   6   6       23.27       25.22      1.97 o
  -8   6   6        5.92        8.72      1.35 o
  -7   6   6       22.71       24.65      1.79 o
  -6   6   6       38.72       35.99      1.67 o
  -5   6   6        5.78        5.29      0.93 o
  -4   6   6        2.99        2.14      0.89 o
  -3   6   6        0.09        1.03      1.09 o
  -2   6   6        0.59       -0.48      0.83 o
  -1   6   6       38.40       38.25      2.17 o
   0   6   6        5.14        4.27      1.04 o
   1   6   6      127.04      128.76      3.42 o
   2   6   6       55.66       53.07      2.02 o
   3   6   6       68.52       63.82      2.27 o
   4   6   6        5.02        5.37      1.35 o
   5   6   6       24.02       20.93      1.81 o
   6   6   6        2.20        1.79      1.27 o
   7   6   6        4.64        9.57      1.53 o
   8   6   6        0.56        1.33      1.35 o
   9   6   6        0.00       -0.62      1.67 o
  -9   7   6        0.08       -1.12      1.28 o
  -8   7   6       12.76       12.82      2.56 o
  -7   7   6        4.13        2.56      1.28 o
  -6   7   6        0.64        0.34      0.89 o
  -5   7   6        1.52        0.76      0.93 o
  -4   7   6        0.30       -0.51      0.89 o
  -3   7   6       20.64       22.69      1.48 o
  -2   7   6        3.64        1.52      1.17 o
  -1   7   6        3.19        0.70      1.41 o
   0   7   6        3.70        2.90      1.08 o
   1   7   6        5.84        5.04      1.08 o
   2   7   6        0.06        1.59      0.98 o
   3   7   6        4.12        6.59      1.28 o
   4   7   6       27.46       37.12      2.44 o
   5   7   6        0.73        1.26      2.18 o
   6   7   6        1.25        3.60      1.53 o
 -17   0   7        5.38        4.32      1.17 o
 -15   0   7       16.26       18.95      1.26 o
 -13   0   7       34.52       34.15      1.77 o
 -11   0   7      125.24      115.43      2.33 o
  -9   0   7       33.72       31.59      0.83 o
  -7   0   7      954.51     1009.83     11.70 o
  -5   0   7      121.36      110.13      1.63 o
  -3   0   7      367.31      371.04      5.47 o
  -1   0   7      205.14      166.04      2.21 o
   1   0   7     3092.20     3198.73     31.66 o
   3   0   7      135.45      142.19      1.98 o
   5   0   7       82.69       79.57      1.36 o
   7   0   7      303.91      286.39      4.58 o
   9   0   7        9.20       10.57      1.41 o
  11   0   7        9.11        7.90      1.17 o
  13   0   7        0.20        1.00      0.98 o
  15   0   7        0.17        0.57      1.17 o
 -18   1   7        0.28        0.41      1.17 o
 -17   1   7        0.93        0.75      1.15 o
 -16   1   7       44.31       48.83      1.76 o
 -15   1   7        1.90        2.05      0.74 o
 -14   1   7       15.03       15.67      0.94 o
 -13   1   7       18.92       22.00      0.97 o
 -12   1   7        0.05       -0.35      0.41 o
 -11   1   7       27.14       28.41      0.90 o
 -10   1   7       35.19       39.12      0.79 o
  -9   1   7        1.42        1.92      0.26 o
  -8   1   7       96.13       95.79      1.14 o
  -7   1   7        3.86        6.48      0.32 o
  -6   1   7      166.46      127.31      1.29 o
  -5   1   7      434.92      479.21      4.10 o
  -4   1   7     2559.84     2747.40     23.01 o
  -3   1   7       94.51      109.69      1.19 o
  -2   1   7        4.72        3.06      0.28 o
  -1   1   7       33.85       33.01      0.53 o
   0   1   7      102.03       93.70      1.02 o
   1   1   7      634.73      625.47      4.96 o
   2   1   7      596.68      578.81      4.68 o
   3   1   7      865.82      917.62      8.11 o
   4   1   7     1199.49     1230.52      9.43 o
   5   1   7       70.59       82.55      1.09 o
   6   1   7        1.12        1.77      0.38 o
   7   1   7       28.94       32.74      0.81 o
   8   1   7       10.14       10.81      0.66 o
   9   1   7       83.30       81.31      1.82 o
  10   1   7       15.98       16.51      0.92 o
  11   1   7       17.48       16.43      0.99 o
  12   1   7        1.66        0.89      0.67 o
  13   1   7        0.26       -0.07      0.92 o
  14   1   7        8.40        8.33      1.04 o
  15   1   7        0.09       -0.80      0.80 o
 -17   2   7        1.51        3.00      1.17 o
 -16   2   7        0.70        0.09      0.77 o
 -15   2   7        4.66        5.04      0.89 o
 -14   2   7        6.05        6.14      0.83 o
 -13   2   7       55.06       52.07      2.26 o
 -12   2   7       15.29       12.24      0.81 o
 -11   2   7       91.05       90.52      1.85 o
 -10   2   7        2.73        4.68      0.40 o
  -9   2   7       63.34       59.49      1.04 o
  -8   2   7       33.23       34.90      0.90 o
  -7   2   7       90.39       90.56      1.13 o
  -6   2   7      133.55      112.03      1.28 o
  -5   2   7     2823.31     3079.38     24.10 o
  -4   2   7      141.89      192.63      1.66 o
  -3   2   7      201.62      179.21      1.68 o
  -2   2   7     1034.19     1020.40      8.33 o
  -1   2   7     1515.61     1588.25     11.27 o
   0   2   7       33.62       28.61      0.54 o
   1   2   7      175.66      173.93      1.81 o
   2   2   7        0.76        0.57      0.26 o
   3   2   7       43.12       33.30      0.68 o
   4   2   7       16.06       13.12      0.52 o
   5   2   7       95.04      103.69      1.47 o
   6   2   7      612.41      608.96      7.47 o
   7   2   7      278.14      271.17      3.37 o
   8   2   7       34.57       38.62      1.06 o
   9   2   7        1.15        0.41      0.48 o
  10   2   7        1.30       -0.07      0.48 o
  11   2   7        0.85       -0.09      0.62 o
  12   2   7        0.96        1.66      0.73 o
  13   2   7        3.08        3.19      0.81 o
  14   2   7       10.26       11.98      1.08 o
 -17   3   7       11.71       12.39      2.82 o
 -16   3   7       18.68       18.93      1.71 o
 -15   3   7        4.86        4.97      1.24 o
 -14   3   7       22.46       19.42      1.74 o
 -13   3   7       11.85       13.40      1.01 o
 -12   3   7        5.58        4.25      0.78 o
 -11   3   7       24.28       24.51      0.97 o
 -10   3   7       67.91       58.57      1.65 o
  -9   3   7      111.81      105.53      1.51 o
  -8   3   7      483.75      460.00      4.15 o
  -7   3   7      223.76      223.32      2.18 o
  -6   3   7       31.88       28.60      0.58 o
  -5   3   7       39.24       48.65      0.69 o
  -4   3   7      346.00      354.16      2.84 o
  -3   3   7        1.24        1.95      0.34 o
  -2   3   7      284.89      314.76      2.57 o
  -1   3   7        4.74        3.51      0.24 o
   0   3   7      410.12      435.32      3.57 o
   1   3   7      207.65      217.40      1.99 o
   2   3   7       22.06       21.06      0.58 o
   3   3   7      190.80      187.24      2.30 o
   4   3   7       94.27      100.81      1.96 o
   5   3   7        0.83       -0.43      0.43 o
   6   3   7        0.49       -0.38      0.59 o
   7   3   7        2.92        1.60      0.64 o
   8   3   7        0.80        0.37      0.62 o
   9   3   7       77.89       70.77      3.21 o
  10   3   7        2.10        2.74      1.19 o
  11   3   7        0.15        0.51      0.89 o
  12   3   7       29.05       29.79      5.00 o
  13   3   7        2.85        1.54      1.28 o
  14   3   7        1.92        1.28      1.54 o
 -16   4   7        3.23        3.30      1.54 o
 -15   4   7        0.24       -0.26      0.98 o
 -14   4   7        3.80        3.17      1.54 o
 -13   4   7       29.23       28.54      1.41 o
 -12   4   7        3.03        2.24      0.80 o
 -11   4   7       42.85       39.08      1.50 o
 -10   4   7        0.03        0.00      0.55 o
  -9   4   7       28.08       27.56      1.06 o
  -8   4   7       10.34       11.79      0.63 o
  -7   4   7        0.11       -0.05      0.28 o
  -6   4   7       27.99       25.70      0.76 o
  -5   4   7       30.76       29.51      0.88 o
  -4   4   7      197.10      200.34      2.49 o
  -3   4   7      149.40      149.96      2.28 o
  -2   4   7      195.54      200.07      2.73 o
  -1   4   7       23.95       22.54      0.91 o
   0   4   7      145.09      132.08      2.08 o
   1   4   7        0.20       -0.08      0.32 o
   2   4   7       24.98       24.15      1.03 o
   3   4   7      334.37      331.73      5.39 o
   4   4   7       31.32       28.32      1.38 o
   5   4   7       36.13       32.88      1.71 o
   6   4   7        1.44        2.69      0.91 o
   7   4   7        0.87        0.77      0.91 o
   8   4   7       27.12       24.34      1.81 o
   9   4   7       60.10       57.85      2.44 o
  10   4   7       11.51        6.65      1.35 o
  11   4   7        5.11        2.82      1.27 o
  12   4   7        2.10        2.67      2.31 o
  13   4   7        5.93        6.07      1.63 o
 -14   5   7        4.06        5.64      2.05 o
 -13   5   7       12.20       23.07      3.08 o
 -12   5   7       22.95       24.49      1.92 o
 -11   5   7       10.72       10.50      2.95 o
 -10   5   7       29.53       26.40      1.79 o
  -9   5   7       10.36        8.23      1.17 o
  -8   5   7      123.68      124.20      4.61 o
  -7   5   7       33.40       39.16      4.74 o
  -6   5   7      151.91      148.50      4.01 o
  -5   5   7      176.80      184.29      3.45 o
  -4   5   7       99.86       97.53      2.29 o
  -3   5   7       11.57       12.36      1.08 o
  -2   5   7       22.36       23.68      1.28 o
  -1   5   7       63.14       60.39      1.97 o
   0   5   7       68.06       74.60      2.07 o
   1   5   7        0.01       -0.26      1.09 o
   2   5   7        9.98        7.92      1.40 o
   3   5   7        8.49        6.79      1.54 o
   4   5   7       47.78       54.86      2.36 o
   5   5   7        0.03        0.02      0.98 o
   6   5   7       16.52       13.19      1.53 o
   7   5   7        1.08        1.81      1.41 o
   8   5   7        6.05        3.59      1.27 o
   9   5   7        4.82        3.97      1.27 o
  10   5   7        2.15        3.49      1.54 o
  11   5   7        4.92        7.46      2.43 o
 -12   6   7        4.96        5.90      2.31 o
 -11   6   7        2.89        1.28      2.05 o
 -10   6   7       45.35       55.16      2.70 o
  -9   6   7       23.76       28.26      1.97 o
  -8   6   7       89.64      102.50      3.39 o
  -7   6   7       12.83       15.87      1.53 o
  -6   6   7        2.90        2.73      0.86 o
  -5   6   7        2.21        1.76      0.97 o
  -4   6   7        1.73        2.31      0.89 o
  -3   6   7       18.15       16.29      1.45 o
  -2   6   7        2.33        0.09      0.74 o
  -1   6   7       26.52       28.82      1.34 o
   0   6   7       44.30       45.91      1.87 o
   1   6   7       44.48       47.10      1.92 o
   2   6   7        1.20        0.85      0.89 o
   3   6   7       11.14       10.91      1.53 o
   4   6   7        1.59        1.67      1.67 o
   5   6   7        0.00        0.20      1.17 o
   6   6   7        0.26       -0.26      1.28 o
   7   6   7        5.82        9.20      1.53 o
   8   6   7       31.38       38.97      2.54 o
   9   6   7        2.72        3.03      1.53 o
  -8   7   7        4.49        4.78      1.67 o
  -7   7   7        2.10        1.03      1.27 o
  -6   7   7        0.01       -0.47      0.98 o
  -5   7   7        7.22        9.02      1.17 o
  -4   7   7        3.93        4.27      1.04 o
  -3   7   7        5.61        4.77      1.17 o
  -2   7   7        4.13        5.33      1.35 o
  -1   7   7        0.14       -0.09      0.93 o
   0   7   7        1.26        1.55      0.86 o
   1   7   7        4.71        3.99      1.12 o
   2   7   7       12.29       14.77      1.38 o
   3   7   7       10.85       11.50      2.31 o
   4   7   7       15.36       18.80      1.90 o
   5   7   7        4.05        4.87      1.53 o
 -18   0   8       33.41       35.63      3.33 o
 -16   0   8        1.49        0.00      1.03 o
 -14   0   8       15.83       15.97      1.09 o
 -12   0   8      122.04      119.08      2.48 o
 -10   0   8        3.20        2.27      0.55 o
  -8   0   8      941.47      959.07      9.99 o
  -6   0   8      159.77      163.99      2.77 o
  -4   0   8      403.95      457.86      6.75 o
  -2   0   8      162.11      226.71      3.03 o
   0   0   8      296.71      281.24      3.62 o
   2   0   8     1093.89     1227.82     12.58 o
   4   0   8     1184.71     1123.57     11.77 o
   6   0   8      106.40      112.25      2.33 o
   8   0   8        0.90       -0.09      0.59 o
  10   0   8        1.21       -0.51      1.03 o
  12   0   8      105.67      100.03      3.26 o
  14   0   8        2.37        1.15      1.09 o
 -18   1   8        2.28        0.00      1.54 o
 -17   1   8        7.64        7.21      1.27 o
 -16   1   8        1.16        0.26      0.98 o
 -15   1   8        9.81       11.28      1.07 o
 -14   1   8        7.38        5.46      0.73 o
 -13   1   8      101.70      103.59      1.86 o
 -12   1   8       13.31       15.38      0.74 o
 -11   1   8       21.08       21.59      0.81 o
 -10   1   8        0.78        0.74      0.36 o
  -9   1   8      147.66      138.85      1.72 o
  -8   1   8       20.46       19.41      0.49 o
  -7   1   8       39.42       36.19      0.62 o
  -6   1   8       48.78       42.25      0.66 o
  -5   1   8      645.65      654.61      5.47 o
  -4   1   8       36.30       44.37      0.76 o
  -3   1   8       22.90       33.21      0.66 o
  -2   1   8     3108.92     3479.33     25.55 o
  -1   1   8     2539.77     2801.34     23.50 o
   0   1   8      269.32      291.46      2.51 o
   1   1   8      661.42      586.39      4.72 o
   2   1   8        0.33        1.32      0.26 o
   3   1   8       39.65       42.86      0.74 o
   4   1   8      119.39      134.29      1.43 o
   5   1   8      104.85      105.17      1.31 o
   6   1   8        0.01       -0.10      0.32 o
   7   1   8       52.85       49.47      1.04 o
   8   1   8        0.13       -0.32      0.43 o
   9   1   8       99.18      104.30      2.08 o
  10   1   8        2.79        2.20      0.67 o
  11   1   8        0.04       -0.57      0.57 o
  12   1   8        3.31        2.17      0.80 o
  13   1   8        0.47       -0.46      1.00 o
  14   1   8        0.01       -0.45      0.77 o
 -17   2   8        0.44        2.29      1.17 o
 -16   2   8       25.80       24.98      1.71 o
 -15   2   8       47.28       45.54      2.17 o
 -14   2   8       14.04       11.90      0.94 o
 -13   2   8        1.27        1.92      0.63 o
 -12   2   8       37.12       36.15      1.22 o
 -11   2   8       21.49       22.26      0.86 o
 -10   2   8        7.69        6.93      0.53 o
  -9   2   8        6.89        7.63      0.47 o
  -8   2   8        0.05        0.32      0.23 o
  -7   2   8       63.29       49.56      0.77 o
  -6   2   8      180.88      178.28      1.82 o
  -5   2   8      265.48      282.44      2.61 o
  -4   2   8      688.39      734.38      5.65 o
  -3   2   8      210.64      215.92      2.11 o
  -2   2   8      270.13      312.43      2.86 o
  -1   2   8      168.91      184.10      1.67 o
   0   2   8        3.80        5.71      0.30 o
   1   2   8       89.50       93.07      1.20 o
   2   2   8      627.80      601.01      4.92 o
   3   2   8      104.91       90.72      1.23 o
   4   2   8        3.52        3.70      0.36 o
   5   2   8       59.24       57.96      1.20 o
   6   2   8       11.24       10.81      0.77 o
   7   2   8       66.19       62.00      1.66 o
   8   2   8        2.07        0.85      0.48 o
   9   2   8        0.03       -0.46      0.52 o
  10   2   8       23.71       22.91      1.03 o
  11   2   8        0.98       -0.60      0.60 o
  12   2   8       17.19       18.38      1.12 o
  13   2   8        0.39        0.15      0.71 o
  14   2   8        0.08        0.29      0.81 o
 -17   3   8        0.05        0.90      1.27 o
 -16   3   8        0.01        0.26      1.09 o
 -15   3   8        4.35        5.24      1.17 o
 -14   3   8        9.37        8.31      1.17 o
 -13   3   8        1.89        1.93      0.68 o
 -12   3   8        0.60       -0.06      0.65 o
 -11   3   8        0.91       -0.35      0.49 o
 -10   3   8       34.30       37.31      1.12 o
  -9   3   8      244.67      229.40      2.76 o
  -8   3   8       91.47       85.89      1.29 o
  -7   3   8       15.30       15.08      0.59 o
  -6   3   8        7.00        6.51      0.35 o
  -5   3   8       19.23       23.21      0.48 o
  -4   3   8        1.13        1.89      0.23 o
  -3   3   8      221.38      201.40      1.89 o
  -2   3   8      178.47      190.27      1.73 o
  -1   3   8      762.70      739.77      5.29 o
   0   3   8       58.63       60.45      0.88 o
   1   3   8       83.91       79.53      1.85 o
   2   3   8      704.11      668.42      6.58 o
   3   3   8       82.20       78.13      1.46 o
   4   3   8       22.32       19.18      0.94 o
   5   3   8      200.52      198.43      3.14 o
   6   3   8        5.95        7.24      0.75 o
   7   3   8       10.90       11.59      0.85 o
   8   3   8       26.79       25.83      1.38 o
   9   3   8        1.24        0.39      0.78 o
  10   3   8       42.14       37.75      1.67 o
  11   3   8        2.35        1.83      0.93 o
  12   3   8       51.13       47.40      2.12 o
  13   3   8        0.13        0.26      1.21 o
 -15   4   8       19.10       27.13      3.33 o
 -14   4   8       16.15       20.04      1.60 o
 -13   4   8       17.85       20.79      2.69 o
 -12   4   8        0.29       -0.40      0.80 o
 -11   4   8       29.35       24.82      1.46 o
 -10   4   8       44.16       36.82      1.25 o
  -9   4   8        9.67        8.85      0.66 o
  -8   4   8       11.97       14.97      0.74 o
  -7   4   8        8.91        9.58      0.41 o
  -6   4   8      477.34      460.62      4.83 o
  -5   4   8        1.30        0.27      0.33 o
  -4   4   8       24.43       26.58      0.84 o
  -3   4   8        1.82        0.84      0.50 o
  -2   4   8      400.87      397.68      4.31 o
  -1   4   8      721.06      678.07      6.25 o
   0   4   8       31.19       28.13      0.87 o
   1   4   8      151.04      152.13      2.06 o
   2   4   8      352.54      381.78      6.56 o
   3   4   8      117.40      108.00      2.49 o
   4   4   8       43.41       46.26      1.72 o
   5   4   8       17.45       14.17      1.35 o
   6   4   8        1.76        1.28      0.91 o
   7   4   8        1.64        2.05      0.91 o
   8   4   8        9.21        8.40      1.28 o
   9   4   8       36.40       35.95      2.08 o
  10   4   8        2.43        3.20      2.82 o
  11   4   8        0.03       -0.24      1.41 o
  12   4   8       10.66        8.68      1.63 o
 -14   5   8        0.08        0.00      1.79 o
 -13   5   8        5.22        4.61      2.05 o
 -12   5   8        0.05       -0.51      1.79 o
 -11   5   8        2.34        2.05      1.54 o
 -10   5   8       15.67       18.20      2.56 o
  -9   5   8       21.95       23.96      3.46 o
  -8   5   8        3.46        2.56      0.98 o
  -7   5   8       12.98       12.87      1.35 o
  -6   5   8        0.07        0.72      1.68 o
  -5   5   8      105.58      125.56      2.21 o
  -4   5   8       28.60       32.99      1.19 o
  -3   5   8      161.74      161.06      4.33 o
  -2   5   8       42.35       40.11      1.44 o
  -1   5   8        5.45        3.79      0.86 o
   0   5   8       12.69       14.11      1.04 o
   1   5   8       12.09       12.57      1.63 o
   2   5   8       12.11        9.10      0.98 o
   3   5   8        1.75        1.58      0.98 o
   4   5   8        2.98        3.59      1.09 o
   5   5   8        4.69        6.70      1.27 o
   6   5   8       63.97       58.90      2.62 o
   7   5   8       47.66       44.23      2.36 o
   8   5   8        2.44        4.93      1.41 o
   9   5   8        1.41        0.51      1.17 o
  10   5   8        0.20       -0.06      1.17 o
 -12   6   8        5.93       11.28      2.56 o
 -11   6   8        5.03        3.33      2.05 o
 -10   6   8       30.84       33.83      3.33 o
  -9   6   8        6.70       13.33      2.56 o
  -8   6   8        0.53       -1.28      1.54 o
  -7   6   8       40.11       42.46      3.46 o
  -6   6   8        4.98        4.15      0.93 o
  -5   6   8       35.53       36.45      1.67 o
  -4   6   8        0.07       -0.74      0.74 o
  -3   6   8        9.98       10.56      1.08 o
  -2   6   8        1.72        0.99      0.83 o
  -1   6   8        0.24       -0.37      0.74 o
   0   6   8        0.18        1.47      0.75 o
   1   6   8       10.31       12.61      1.18 o
   2   6   8        0.22        1.11      0.89 o
   3   6   8       19.32       23.06      2.05 o
   4   6   8        7.11        7.05      1.45 o
   5   6   8        0.69        3.42      1.35 o
   6   6   8        0.38       -0.22      1.17 o
   7   6   8        7.46        8.35      1.63 o
   8   6   8        0.33        0.00      1.35 o
  -8   7   8        0.22       -1.03      1.79 o
  -7   7   8       10.74       13.07      2.56 o
  -6   7   8        8.40        9.74      2.31 o
  -5   7   8        5.48        5.06      1.13 o
  -4   7   8        1.63        2.14      1.04 o
  -3   7   8        0.06       -0.68      0.93 o
  -2   7   8        2.28        0.92      0.90 o
  -1   7   8        2.22        3.08      1.04 o
   0   7   8        4.93        4.53      0.95 o
   1   7   8        0.71        0.34      0.88 o
   2   7   8        0.80        0.26      1.04 o
   3   7   8       12.57       11.93      1.81 o
   4   7   8       12.66       16.98      1.90 o
   5   7   8        5.28        7.90      1.71 o
 -17   0   9        3.23        5.13      1.79 o
 -15   0   9       17.90       17.07      1.60 o
 -13   0   9        9.96        9.38      0.86 o
 -11   0   9      230.22      239.29      3.91 o
  -9   0   9     1211.96     1242.21     14.19 o
  -7   0   9       45.21       40.46      0.98 o
  -5   0   9       60.86       71.27      1.37 o
  -3   0   9     1517.11     1534.05     20.86 o
  -1   0   9      585.78      506.29      6.15 o
   1   0   9     1401.96     1583.76     18.10 o
   3   0   9      240.66      254.47      3.22 o
   5   0   9       23.91       21.02      0.88 o
   7   0   9        0.97        0.51      0.59 o
   9   0   9      178.89      189.55      8.37 o
  11   0   9        9.01        7.87      1.27 o
  13   0   9        8.38        8.35      1.45 o
 -18   1   9        1.53        2.05      1.79 o
 -17   1   9        3.04        4.10      1.79 o
 -16   1   9        9.68        8.11      1.54 o
 -15   1   9        6.70        8.95      1.04 o
 -14   1   9      174.63      185.91      3.27 o
 -13   1   9       10.62        9.55      0.71 o
 -12   1   9      197.41      213.20      2.93 o
 -11   1   9      137.18      139.07      2.09 o
 -10   1   9        1.53        1.06      0.61 o
  -9   1   9       22.33       17.53      0.61 o
  -8   1   9      100.69       93.73      1.14 o
  -7   1   9       67.32       70.26      0.91 o
  -6   1   9      827.10      835.11      6.94 o
  -5   1   9      548.81      623.75      5.79 o
  -4   1   9       13.93        4.92      0.29 o
  -3   1   9        7.94       10.28      0.34 o
  -2   1   9        1.18        0.28      0.18 o
  -1   1   9      246.61      282.75      3.01 o
   0   1   9       57.99       60.13      0.81 o
   1   1   9      177.67      191.65      1.86 o
   2   1   9      265.21      259.55      2.42 o
   3   1   9        0.88        1.93      0.29 o
   4   1   9       44.98       48.88      0.98 o
   5   1   9       44.93       49.60      0.98 o
   6   1   9      338.22      343.71      3.36 o
   7   1   9       17.23       15.53      0.86 o
   8   1   9        0.97        2.29      0.67 o
   9   1   9        0.01       -0.54      0.57 o
  10   1   9        0.57        0.21      0.67 o
  11   1   9        1.88        2.37      0.78 o
  12   1   9       12.87       15.33      1.28 o
  13   1   9        0.01       -0.72      0.72 o
  14   1   9        1.14        0.97      0.86 o
 -17   2   9        8.82       10.25      2.05 o
 -16   2   9        1.69        1.79      2.05 o
 -15   2   9       22.73       28.77      1.65 o
 -14   2   9       38.87       42.82      2.05 o
 -13   2   9        0.71        0.06      0.66 o
 -12   2   9       68.84       67.74      1.70 o
 -11   2   9      140.08      122.25      1.98 o
 -10   2   9      151.32      157.46      2.09 o
  -9   2   9      133.31      128.66      1.68 o
  -8   2   9       21.49       26.23      0.64 o
  -7   2   9       18.00       19.29      0.50 o
  -6   2   9       14.94       15.45      0.45 o
  -5   2   9        7.31        7.17      0.33 o
  -4   2   9       11.98       12.93      0.51 o
  -3   2   9      862.91      955.74      8.37 o
  -2   2   9      876.40      961.34      7.83 o
  -1   2   9      518.53      494.05      3.85 o
   0   2   9      109.60      114.46      1.32 o
   1   2   9      686.95      707.84      5.70 o
   2   2   9        0.11        0.26      0.25 o
   3   2   9        0.21        0.14      0.27 o
   4   2   9      203.93      203.28      2.52 o
   5   2   9       83.18       85.87      1.59 o
   6   2   9        0.05       -0.54      0.54 o
   7   2   9       40.53       46.93      1.47 o
   8   2   9        0.17        0.09      0.55 o
   9   2   9       42.32       43.38      2.19 o
  10   2   9        0.88        0.50      0.55 o
  11   2   9        4.17        4.87      0.69 o
  12   2   9        0.71        0.76      0.69 o
  13   2   9        0.60        0.30      0.73 o
 -16   3   9        4.02        5.21      1.35 o
 -15   3   9        0.64        0.51      0.91 o
 -14   3   9        4.79        3.33      1.09 o
 -13   3   9        8.21       10.05      1.01 o
 -12   3   9        6.59        6.13      0.89 o
 -11   3   9        1.15        0.97      1.01 o
 -10   3   9        0.36        0.14      0.47 o
  -9   3   9       43.81       45.13      1.03 o
  -8   3   9      101.39       93.60      1.50 o
  -7   3   9        0.01        0.12      0.31 o
  -6   3   9      245.15      234.25      2.31 o
  -5   3   9      116.48      117.92      1.27 o
  -4   3   9       48.88       45.45      0.70 o
  -3   3   9        2.53        2.85      0.28 o
  -2   3   9       23.57       22.58      0.51 o
  -1   3   9       17.82       17.17      0.52 o
   0   3   9      134.80      144.37      1.57 o
   1   3   9     1498.72     1486.12     12.05 o
   2   3   9       44.79       34.35      1.10 o
   3   3   9      190.06      198.94      2.74 o
   4   3   9      209.52      205.45      3.25 o
   5   3   9        0.01       -0.49      0.49 o
   6   3   9       14.40       15.62      0.94 o
   7   3   9        3.05        2.28      0.68 o
   8   3   9        0.32        0.09      0.74 o
   9   3   9        0.48        0.09      0.74 o
  10   3   9       34.16       31.25      1.67 o
  11   3   9        5.92        4.48      1.01 o
  12   3   9       11.57       13.24      1.43 o
  13   3   9        7.49        6.75      1.23 o
 -15   4   9        7.60       11.83      1.53 o
 -14   4   9       12.65       20.40      1.60 o
 -13   4   9        4.04        3.91      1.92 o
 -12   4   9        5.10        6.36      1.15 o
 -11   4   9       41.67       38.28      3.10 o
 -10   4   9       13.67       18.42      1.17 o
  -9   4   9        3.44        2.15      0.74 o
  -8   4   9        6.85        7.72      0.62 o
  -7   4   9        8.27        7.31      0.52 o
  -6   4   9       66.20       68.11      1.27 o
  -5   4   9      159.09      155.44      1.92 o
  -4   4   9       70.14       68.92      1.15 o
  -3   4   9       45.76       42.94      1.24 o
  -2   4   9      187.73      193.68      2.53 o
  -1   4   9        7.57        7.63      0.62 o
   0   4   9        1.85       -0.07      0.43 o
   1   4   9       39.01       40.07      1.02 o
   2   4   9      142.79      137.13      2.91 o
   3   4   9        6.66        6.32      0.89 o
   4   4   9        0.42        1.15      0.91 o
   5   4   9       41.47       43.79      1.99 o
   6   4   9       14.84       16.02      1.45 o
   7   4   9       39.96       45.31      3.08 o
   8   4   9        9.96        6.14      1.41 o
   9   4   9       10.97       12.44      1.45 o
  10   4   9        2.92        2.05      1.27 o
  11   4   9        0.01       -0.35      1.28 o
 -14   5   9        2.50        2.82      1.79 o
 -13   5   9        1.32       -1.03      1.54 o
 -12   5   9       35.69       45.88      3.59 o
 -11   5   9       28.40       33.32      3.08 o
 -10   5   9        0.34       -1.28      1.28 o
  -9   5   9        8.60        5.90      1.79 o
  -8   5   9       74.90       73.82      4.10 o
  -7   5   9        6.79        6.26      1.35 o
  -6   5   9       18.04       18.44      1.08 o
  -5   5   9        3.23        3.23      0.63 o
  -4   5   9       57.03       55.91      1.46 o
  -3   5   9      413.18      405.53      5.59 o
  -2   5   9        4.00        2.33      0.66 o
  -1   5   9        0.06       -0.38      0.38 o
   0   5   9       31.41       32.28      1.31 o
   1   5   9        0.00        0.00      0.79 o
   2   5   9       27.86       29.26      1.81 o
   3   5   9        2.04        2.82      1.09 o
   4   5   9        0.02       -0.91      0.91 o
   5   5   9       23.80       19.63      1.63 o
   6   5   9        4.12        3.12      1.17 o
   7   5   9        1.29        1.75      1.17 o
   8   5   9        0.06       -1.09      1.09 o
   9   5   9        0.08        0.64      1.67 o
  10   5   9        1.80        0.56      3.08 o
 -11   6   9       11.47       12.30      2.56 o
 -10   6   9        0.38       -1.28      1.79 o
  -9   6   9        2.41        6.66      2.31 o
  -8   6   9        2.52        6.92      2.05 o
  -7   6   9       22.70       20.76      2.82 o
  -6   6   9      105.59      105.35      5.13 o
  -5   6   9       24.78       23.65      1.79 o
  -4   6   9        0.05       -0.89      1.00 o
  -3   6   9       12.82       14.96      1.28 o
  -2   6   9        2.06        2.89      0.83 o
  -1   6   9        2.98        0.71      0.73 o
   0   6   9       64.07       67.13      2.00 o
   1   6   9       11.31       12.66      1.33 o
   2   6   9        8.92       13.26      1.53 o
   3   6   9        5.26        6.75      1.27 o
   4   6   9        1.77        0.32      1.17 o
   5   6   9        5.33        7.62      1.45 o
   6   6   9        0.66       -0.38      1.27 o
   7   6   9        0.60        1.13      1.35 o
  -7   7   9       16.44       15.12      2.82 o
  -6   7   9       23.26       31.53      3.33 o
  -5   7   9        1.68        2.82      2.05 o
  -4   7   9        5.50        7.95      2.05 o
  -3   7   9        6.71        8.31      1.92 o
  -2   7   9        0.32        0.08      0.93 o
  -1   7   9        1.08        0.43      1.25 o
   0   7   9       15.85       16.10      1.66 o
   1   7   9        1.91        1.21      0.88 o
   2   7   9        0.45       -0.24      1.01 o
   3   7   9        0.79        2.07      1.35 o
   4   7   9        0.00        0.68      1.35 o
 -18   0  10       10.54        8.97      2.31 o
 -16   0  10       83.48       83.08      3.25 o
 -14   0  10        0.07        0.00      1.03 o
 -12   0  10        0.66       -0.63      0.80 o
 -10   0  10       63.49       61.92      2.14 o
  -8   0  10      526.32      517.48      6.46 o
  -6   0  10      123.71      123.43      2.37 o
  -4   0  10     1574.06     1589.46     21.70 o
  -2   0  10      932.36     1006.61     11.69 o
   0   0  10       16.95       20.43      0.71 o
   2   0  10     1851.36     1872.53     21.39 o
   4   0  10      580.58      578.53      6.52 o
   6   0  10        5.74        5.66      1.14 o
   8   0  10       10.79       13.71      2.87 o
  10   0  10       15.31       16.29      1.54 o
  12   0  10        3.49        5.90      1.35 o
 -18   1  10        0.19       -1.54      1.54 o
 -17   1  10        2.74       -0.18      1.17 o
 -16   1  10        0.03       -1.00      1.04 o
 -15   1  10        0.12        1.14      0.98 o
 -14   1  10        4.87        5.49      1.01 o
 -13   1  10       68.48       65.54      2.02 o
 -12   1  10       85.35       92.53      2.03 o
 -11   1  10        9.78       10.51      0.77 o
 -10   1  10       42.08       37.23      1.19 o
  -9   1  10      168.13      166.98      2.60 o
  -8   1  10      138.69      143.23      1.98 o
  -7   1  10      298.36      296.19      3.11 o
  -6   1  10      453.02      465.73      4.52 o
  -5   1  10       62.77       67.18      1.04 o
  -4   1  10       57.57       57.50      0.94 o
  -3   1  10       93.98       88.88      1.33 o
  -2   1  10       10.66        9.65      0.44 o
  -1   1  10      385.91      390.42      3.52 o
   0   1  10        5.29       11.52      0.62 o
   1   1  10      554.99      583.98      4.80 o
   2   1  10        6.74        5.11      0.35 o
   3   1  10       10.27       11.77      0.46 o
   4   1  10      216.11      232.93      2.60 o
   5   1  10      228.85      245.54      3.02 o
   6   1  10        1.48        1.39      0.38 o
   7   1  10      359.39      360.90      3.99 o
   8   1  10       66.25       72.13      1.57 o
   9   1  10        9.43        9.18      0.79 o
  10   1  10        0.06       -0.21      0.76 o
  11   1  10        5.47        6.90      0.79 o
  12   1  10        4.59        5.13      0.90 o
  13   1  10        0.01       -0.18      0.80 o
 -17   2  10        1.65        1.54      1.54 o
 -16   2  10       21.29       20.29      2.43 o
 -15   2  10        5.70        5.19      1.54 o
 -14   2  10       62.77       64.45      2.19 o
 -13   2  10        0.04        0.54      0.71 o
 -12   2  10        4.08        1.92      0.59 o
 -11   2  10      207.76      211.74      4.55 o
 -10   2  10        3.55        3.81      1.00 o
  -9   2  10        8.28       10.56      0.66 o
  -8   2  10       97.25       83.70      1.44 o
  -7   2  10        7.76        6.64      0.45 o
  -6   2  10       40.79       34.89      0.72 o
  -5   2  10       79.73       84.56      1.11 o
  -4   2  10      210.78      185.07      1.91 o
  -3   2  10       27.89       18.61      0.50 o
  -2   2  10       64.92       58.70      0.89 o
  -1   2  10       68.74       68.86      1.12 o
   0   2  10       16.32       15.88      0.53 o
   1   2  10       24.07       25.93      0.66 o
   2   2  10      180.01      175.23      2.14 o
   3   2  10       21.95       16.49      0.64 o
   4   2  10      844.86      828.92      8.09 o
   5   2  10      411.91      396.11      4.36 o
   6   2  10       39.63       34.38      1.67 o
   7   2  10        1.93        1.84      0.79 o
   8   2  10        7.38        8.01      1.83 o
   9   2  10        7.62        7.36      1.19 o
  10   2  10        6.62        7.27      1.05 o
  11   2  10        2.15        1.93      0.98 o
  12   2  10        0.17       -0.26      0.89 o
  13   2  10        4.49        5.64      1.18 o
 -16   3  10       33.95       35.37      3.08 o
 -15   3  10        1.73        0.84      0.98 o
 -14   3  10        2.32        2.35      0.89 o
 -13   3  10        1.56        0.60      0.78 o
 -12   3  10        0.16       -0.78      0.78 o
 -11   3  10       50.77       45.75      2.09 o
 -10   3  10        6.76        5.00      0.68 o
  -9   3  10       19.18       13.93      1.09 o
  -8   3  10      151.53      137.32      2.20 o
  -7   3  10       25.18       22.27      0.92 o
  -6   3  10      142.38      129.30      1.65 o
  -5   3  10       27.36       23.71      0.60 o
  -4   3  10       49.16       51.15      0.78 o
  -3   3  10       36.42       34.14      0.68 o
  -2   3  10       59.40       56.61      0.85 o
  -1   3  10      470.47      481.30      4.02 o
   0   3  10      206.83      201.27      2.18 o
   1   3  10      167.77      168.61      2.37 o
   2   3  10      283.90      279.59      3.29 o
   3   3  10        3.52        2.26      0.53 o
   4   3  10       21.70       17.82      1.22 o
   5   3  10       46.28       40.86      1.37 o
   6   3  10        3.51        3.87      0.68 o
   7   3  10        8.01        8.21      0.93 o
   8   3  10        0.00        0.17      0.74 o
   9   3  10        0.20        0.38      0.81 o
  10   3  10        2.89        3.25      1.31 o
  11   3  10        0.98        2.14      1.05 o
  12   3  10        5.12        3.52      1.13 o
 -15   4  10        7.04        9.20      1.35 o
 -14   4  10        7.14        8.17      1.41 o
 -13   4  10       15.36       18.53      1.53 o
 -12   4  10        6.40        5.72      1.05 o
 -11   4  10       20.41       20.37      1.30 o
 -10   4  10        0.91        0.81      0.84 o
  -9   4  10       27.57       28.38      1.18 o
  -8   4  10       52.38       51.70      1.35 o
  -7   4  10        5.05        4.40      0.38 o
  -6   4  10       10.02        9.72      0.63 o
  -5   4  10       21.11       19.15      0.87 o
  -4   4  10      138.56      134.22      1.76 o
  -3   4  10       49.89       43.12      1.01 o
  -2   4  10        0.25        0.54      0.38 o
  -1   4  10      111.35      111.42      1.48 o
   0   4  10      140.78      137.31      2.67 o
   1   4  10       78.75       75.53      1.61 o
   2   4  10        1.17       -0.52      0.52 o
   3   4  10        3.75        2.65      0.74 o
   4   4  10        0.03        0.51      1.15 o
   5   4  10       33.96       32.83      2.18 o
   6   4  10       36.31       41.35      2.08 o
   7   4  10        5.59        4.80      1.92 o
   8   4  10        6.27        4.32      1.15 o
   9   4  10        2.93        1.15      1.09 o
  10   4  10        0.33       -1.04      1.04 o
  11   4  10        7.33        4.49      1.35 o
 -13   5  10        4.43        5.64      2.05 o
 -12   5  10       14.83       22.30      2.56 o
 -11   5  10       33.35       39.73      3.33 o
 -10   5  10        8.07        8.20      2.05 o
  -9   5  10        2.23        3.08      1.17 o
  -8   5  10        8.58        8.21      2.05 o
  -7   5  10        0.45       -0.90      0.90 o
  -6   5  10        0.18       -0.51      0.74 o
  -5   5  10       17.18       21.12      1.43 o
  -4   5  10      171.47      169.05      3.64 o
  -3   5  10       62.78       60.17      2.03 o
  -2   5  10       10.24       11.58      0.84 o
  -1   5  10       20.55       22.64      1.14 o
   0   5  10       17.99       16.75      1.01 o
   1   5  10        6.43        7.73      0.83 o
   2   5  10        2.44        3.37      0.93 o
   3   5  10        3.31        4.23      1.09 o
   4   5  10        0.85        1.15      0.91 o
   5   5  10       13.99       16.28      1.92 o
   6   5  10        1.10        2.90      1.17 o
   7   5  10        2.28        2.18      1.27 o
   8   5  10       14.67       13.99      2.31 o
   9   5  10        6.66        8.12      1.63 o
 -11   6  10        6.26        6.66      2.05 o
 -10   6  10        2.15        2.05      1.79 o
  -9   6  10       21.87       22.30      2.82 o
  -8   6  10       74.42       96.63      5.13 o
  -7   6  10       23.63       29.99      3.08 o
  -6   6  10        0.46        2.31      1.79 o
  -5   6  10        5.24        7.95      2.05 o
  -4   6  10        6.44        8.20      1.79 o
  -3   6  10        2.26        1.64      1.41 o
  -2   6  10        0.54       -0.83      0.83 o
  -1   6  10        1.43        0.58      0.83 o
   0   6  10        8.55       10.79      1.04 o
   1   6  10       10.60       10.32      1.01 o
   2   6  10        0.60       -0.34      1.01 o
   3   6  10        0.19        0.75      1.17 o
   4   6  10        1.54        2.05      1.27 o
   5   6  10        8.21        9.13      2.18 o
   6   6  10        1.69        0.58      1.35 o
   7   6  10        1.46        2.53      1.35 o
  -7   7  10        0.02       -0.26      1.79 o
  -6   7  10        0.20        1.79      2.05 o
  -5   7  10        3.65        4.61      2.05 o
  -4   7  10        0.01        0.26      1.79 o
  -3   7  10        0.23       -0.47      1.17 o
  -2   7  10        0.16        0.38      1.09 o
  -1   7  10        1.54        1.49      1.08 o
   0   7  10        0.74        0.46      1.01 o
   1   7  10        8.08       10.43      1.92 o
   2   7  10        0.01       -0.02      1.01 o
 -17   0  11        2.45        2.82      1.79 o
 -15   0  11       28.76       32.39      2.08 o
 -13   0  11       17.79       16.61      1.42 o
 -11   0  11      173.83      172.23      5.00 o
  -9   0  11     1385.60     1368.21     32.55 o
  -7   0  11       11.28       10.35      0.83 o
  -5   0  11      200.09      193.39      3.55 o
  -3   0  11       66.09       59.61      1.61 o
  -1   0  11        5.00        2.35      0.42 o
   1   0  11      376.98      351.26      4.69 o
   3   0  11       14.02       15.29      0.66 o
   5   0  11        1.26        2.07      0.63 o
   7   0  11      119.01      129.18      3.68 o
   9   0  11       25.42       34.58      1.61 o
  11   0  11      153.84      164.10      5.51 o
  13   0  11        1.52        0.51      1.54 o
 -17   1  11        1.51        3.73      1.35 o
 -16   1  11        0.30       -0.98      0.98 o
 -15   1  11       15.29       13.34      1.53 o
 -14   1  11        0.04       -0.14      0.78 o
 -13   1  11       15.02       14.08      1.13 o
 -12   1  11       83.43       88.33      2.46 o
 -11   1  11       85.79       86.38      2.27 o
 -10   1  11       65.89       78.24      2.34 o
  -9   1  11        8.73        7.81      1.11 o
  -8   1  11        4.66        3.93      0.45 o
  -7   1  11        7.85        8.37      0.84 o
  -6   1  11     1021.47      996.19      9.02 o
  -5   1  11      357.47      340.15      3.48 o
  -4   1  11      162.41      153.22      1.66 o
  -3   1  11       73.75       75.11      1.14 o
  -2   1  11      109.72      110.51      1.29 o
  -1   1  11       87.12      109.51      1.32 o
   0   1  11        9.95       16.80      0.67 o
   1   1  11       30.62       28.81      0.63 o
   2   1  11        6.30        5.77      0.36 o
   3   1  11        9.63        8.51      0.48 o
   4   1  11       14.57       14.25      0.62 o
   5   1  11       33.23       29.07      1.34 o
   6   1  11       87.47       95.48      2.15 o
   7   1  11       63.01       70.92      1.92 o
   8   1  11      195.05      214.08      3.20 o
   9   1  11       44.69       45.09      1.36 o
  10   1  11        5.94        6.33      1.38 o
  11   1  11        0.14        0.29      0.68 o
  12   1  11        3.41        3.32      0.88 o
  13   1  11        0.02        0.27      0.86 o
 -17   2  11        1.61        1.28      1.79 o
 -16   2  11        0.01       -0.26      1.04 o
 -15   2  11        0.01        0.43      1.17 o
 -14   2  11       75.43       70.45      4.87 o
 -13   2  11       39.55       38.44      2.82 o
 -12   2  11       19.20       16.83      1.77 o
 -11   2  11       12.98       13.37      0.90 o
 -10   2  11       25.25       23.33      1.04 o
  -9   2  11      178.68      161.08      2.66 o
  -8   2  11       66.72       63.66      1.33 o
  -7   2  11       96.73       98.86      1.58 o
  -6   2  11       28.08       28.31      0.78 o
  -5   2  11        4.77        2.94      0.34 o
  -4   2  11        8.36        9.30      0.48 o
  -3   2  11      289.07      334.10      3.19 o
  -2   2  11      238.77      236.83      2.39 o
  -1   2  11      124.27      121.25      1.47 o
   0   2  11       67.30       63.75      1.00 o
   1   2  11        0.21       -0.17      0.26 o
   2   2  11      109.68      121.43      1.76 o
   3   2  11      238.11      234.57      3.16 o
   4   2  11       12.50       13.11      0.69 o
   5   2  11        1.35        1.16      0.55 o
   6   2  11        0.39        1.46      0.60 o
   7   2  11       22.22       22.57      1.18 o
   8   2  11      122.44      113.47      2.44 o
   9   2  11       22.60       27.87      1.34 o
  10   2  11        1.06        1.00      0.75 o
  11   2  11        1.96        0.80      1.06 o
  12   2  11        0.31       -0.40      0.88 o
 -16   3  11        0.57        1.03      1.54 o
 -15   3  11        0.06       -0.62      1.41 o
 -14   3  11       23.15       21.43      1.85 o
 -13   3  11       18.76       18.54      1.66 o
 -12   3  11       59.30       53.40      2.68 o
 -11   3  11       15.98       22.56      1.26 o
 -10   3  11       15.64       16.15      0.94 o
  -9   3  11       36.46       28.96      1.09 o
  -8   3  11       54.83       43.54      1.31 o
  -7   3  11        1.30       -0.24      0.40 o
  -6   3  11      159.61      154.89      2.11 o
  -5   3  11        4.40        2.48      0.42 o
  -4   3  11      115.71      116.23      1.55 o
  -3   3  11       22.71       23.95      0.71 o
  -2   3  11        1.01       -0.17      0.31 o
  -1   3  11        1.48        0.08      0.38 o
   0   3  11        2.25        2.58      0.46 o
   1   3  11       23.28       28.72      1.09 o
   2   3  11      624.60      646.99      6.58 o
   3   3  11      441.14      436.74      5.30 o
   4   3  11       52.19       41.46      1.36 o
   5   3  11       15.18       11.82      1.20 o
   6   3  11       19.19       22.08      1.13 o
   7   3  11        1.83        0.72      0.78 o
   8   3  11        4.34        1.91      0.83 o
   9   3  11        3.71        2.76      0.98 o
  10   3  11        0.30        0.68      0.89 o
  11   3  11        7.97        3.57      1.08 o
 -15   4  11        2.49        4.61      1.54 o
 -14   4  11        1.05       -0.51      1.28 o
 -13   4  11        9.10        8.96      1.14 o
 -12   4  11        0.39       -0.48      0.71 o
 -11   4  11        0.22        0.08      0.71 o
 -10   4  11        0.43       -0.57      0.71 o
  -9   4  11       84.36       78.97      1.95 o
  -8   4  11       44.21       49.59      1.32 o
  -7   4  11       26.69       21.49      0.92 o
  -6   4  11        0.51       -0.30      0.43 o
  -5   4  11       43.87       37.97      1.59 o
  -4   4  11       65.62       56.95      1.71 o
  -3   4  11      304.34      300.67      4.09 o
  -2   4  11       20.19       13.69      1.28 o
  -1   4  11      547.33      550.04      4.92 o
   0   4  11      362.35      352.11      3.92 o
   1   4  11       47.86       40.51      1.20 o
   2   4  11       15.86       12.21      0.71 o
   3   4  11        6.98        7.59      0.57 o
   4   4  11        0.27        1.57      0.70 o
   5   4  11       49.52       52.03      1.92 o
   6   4  11        3.28        3.72      1.09 o
   7   4  11        0.50       -0.26      0.91 o
   8   4  11       12.43       12.25      3.08 o
   9   4  11        0.00        0.26      1.09 o
  10   4  11        0.13       -1.09      1.09 o
 -13   5  11        1.50        2.05      1.79 o
 -12   5  11        5.64        3.33      1.79 o
 -11   5  11       21.41       19.74      2.56 o
 -10   5  11       19.00       21.69      1.90 o
  -9   5  11       17.52       22.40      1.97 o
  -8   5  11        2.17        0.79      1.04 o
  -7   5  11        9.73        7.70      1.35 o
  -6   5  11      103.16      106.13      3.14 o
  -5   5  11       11.85       11.11      1.13 o
  -4   5  11       75.31       77.33      2.32 o
  -3   5  11       25.98       29.14      1.34 o
  -2   5  11       15.99       14.19      1.05 o
  -1   5  11       80.97       79.46      2.41 o
   0   5  11        2.70        1.57      0.73 o
   1   5  11       15.97       17.92      1.28 o
   2   5  11        1.76        1.28      0.89 o
   3   5  11        4.60        3.12      0.96 o
   4   5  11        0.02       -0.07      0.98 o
   5   5  11        0.06       -0.26      1.09 o
   6   5  11        0.47        0.06      1.17 o
   7   5  11        0.10        0.91      1.17 o
   8   5  11        3.12        1.41      1.27 o
 -10   6  11        0.26       -1.54      1.54 o
  -9   6  11        0.06        1.54      1.79 o
  -8   6  11       21.06       27.17      3.08 o
  -7   6  11        0.98        3.08      1.79 o
  -6   6  11        4.80       11.02      2.05 o
  -5   6  11        0.31        2.56      1.54 o
  -4   6  11        9.56        9.59      1.79 o
  -3   6  11        7.49        9.27      1.08 o
  -2   6  11       21.46       24.43      1.65 o
  -1   6  11        1.22        1.36      0.93 o
   0   6  11        3.01        2.52      1.01 o
   1   6  11        2.61        0.61      1.17 o
   2   6  11       15.54       17.78      1.48 o
   3   6  11        4.84        6.39      1.23 o
   4   6  11        2.07        3.61      1.11 o
   5   6  11        0.52       -1.09      1.09 o
   6   6  11        1.05        3.38      1.35 o
  -5   7  11       33.34       44.60      3.84 o
  -4   7  11        5.85        6.65      1.53 o
  -3   7  11        9.40       10.91      1.63 o
  -2   7  11        2.86        2.46      1.54 o
  -1   7  11        6.01        7.71      1.23 o
   0   7  11        0.19       -1.01      1.01 o
   1   7  11        2.50        5.46      2.05 o
 -16   0  12       20.31       20.76      2.82 o
 -14   0  12       44.28       44.86      2.26 o
 -12   0  12       13.28       11.02      1.17 o
 -10   0  12       11.52       10.51      1.79 o
  -8   0  12      972.53      946.31     23.07 o
  -6   0  12      174.47      162.06      3.89 o
  -4   0  12        3.03        3.70      0.59 o
  -2   0  12      188.25      199.15      3.74 o
   0   0  12        0.66        0.62      0.37 o
   2   0  12       15.41       21.32      1.09 o
   4   0  12       77.96       85.89      1.89 o
   6   0  12      141.45      138.23      2.82 o
   8   0  12       43.65       47.84      3.18 o
  10   0  12       39.68       46.71      2.43 o
  12   0  12       16.82       17.00      1.71 o
 -17   1  12       21.74       24.98      2.15 o
 -16   1  12        1.12        0.97      1.92 o
 -15   1  12        0.34        0.26      0.83 o
 -14   1  12       12.44       14.35      1.23 o
 -13   1  12        2.49        1.64      0.78 o
 -12   1  12       49.71       44.18      1.71 o
 -11   1  12      435.33      417.92      6.70 o
 -10   1  12      419.80      415.74      6.55 o
  -9   1  12        2.01        0.48      0.63 o
  -8   1  12       25.40       19.88      1.42 o
  -7   1  12       41.43       34.81      1.71 o
  -6   1  12      313.04      298.87      4.44 o
  -5   1  12      376.42      372.68      4.76 o
  -4   1  12        1.08       -0.65      0.65 o
  -3   1  12      156.23      158.24      2.47 o
  -2   1  12        6.37        5.09      0.42 o
  -1   1  12       43.16       36.54      0.85 o
   0   1  12       80.93       88.81      1.27 o
   1   1  12      160.71      171.15      2.75 o
   2   1  12        0.58        0.60      0.30 o
   3   1  12       14.73       13.44      0.76 o
   4   1  12       43.79       43.09      1.13 o
   5   1  12      109.73      111.69      1.91 o
   6   1  12       90.00       81.10      1.63 o
   7   1  12       23.63       22.33      1.16 o
   8   1  12        0.69        2.04      0.63 o
   9   1  12       48.70       50.78      1.44 o
  10   1  12       34.22       39.12      1.75 o
  11   1  12        1.04        1.26      0.75 o
  12   1  12        0.00        0.08      0.75 o
 -17   2  12       10.18       11.39      1.71 o
 -16   2  12        4.86        2.23      1.17 o
 -15   2  12        4.07        3.48      1.23 o
 -14   2  12      110.51      108.28      4.36 o
 -13   2  12       23.44       27.81      1.78 o
 -12   2  12       30.12       31.50      2.41 o
 -11   2  12       19.52       13.99      1.08 o
 -10   2  12        0.13        1.67      1.42 o
  -9   2  12      102.53       89.06      2.25 o
  -8   2  12        0.38        0.82      0.56 o
  -7   2  12       34.89       32.08      0.96 o
  -6   2  12       87.05       86.04      1.66 o
  -5   2  12       64.78       66.30      1.68 o
  -4   2  12       21.28       22.23      0.71 o
  -3   2  12      362.16      361.61      3.69 o
  -2   2  12      646.98      672.83      6.92 o
  -1   2  12       11.25        7.78      0.90 o
   0   2  12       24.48       25.40      0.83 o
   1   2  12        0.65        0.68      0.36 o
   2   2  12       53.19       57.96      1.15 o
   3   2  12       10.33       10.64      0.84 o
   4   2  12       73.92       71.60      1.52 o
   5   2  12      115.13      124.60      4.37 o
   6   2  12      319.41      331.38      4.73 o
   7   2  12      100.21       89.07      2.14 o
   8   2  12        7.75        4.51      0.99 o
   9   2  12        0.86        0.44      0.72 o
  10   2  12        0.01       -0.23      0.85 o
  11   2  12       10.36        8.57      1.07 o
  12   2  12        7.93        8.88      1.16 o
 -16   3  12        0.98        1.35      1.23 o
 -15   3  12        5.35        3.64      1.28 o
 -14   3  12       27.00       28.26      2.03 o
 -13   3  12        1.82        1.96      0.98 o
 -12   3  12        9.03        7.12      2.82 o
 -11   3  12        3.46        4.57      0.81 o
 -10   3  12       22.22       23.20      1.07 o
  -9   3  12       45.24       42.76      1.35 o
  -8   3  12       27.06       33.84      1.20 o
  -7   3  12        1.30       -0.36      0.40 o
  -6   3  12       47.37       40.31      1.13 o
  -5   3  12        1.50        1.08      0.46 o
  -4   3  12       12.88       14.12      0.67 o
  -3   3  12        2.48        2.47      0.71 o
  -2   3  12       14.57       13.89      0.76 o
  -1   3  12        6.49        7.10      0.72 o
   0   3  12       16.11       19.02      1.33 o
   1   3  12      568.43      563.63      6.46 o
   2   3  12       73.46       82.93      1.62 o
   3   3  12      239.66      245.52      3.46 o
   4   3  12      106.20       94.01      2.29 o
   5   3  12        3.92        2.42      1.04 o
   6   3  12       11.74        8.57      0.90 o
   7   3  12        9.65        9.41      0.99 o
   8   3  12        0.14       -0.67      0.68 o
   9   3  12       10.51       13.64      1.28 o
  10   3  12        3.29        4.02      1.01 o
  11   3  12       18.95       14.85      1.30 o
 -15   4  12        1.83        1.79      1.54 o
 -14   4  12        3.45        0.81      1.09 o
 -13   4  12       19.67       25.72      1.90 o
 -12   4  12        1.68        1.47      1.04 o
 -11   4  12       42.33       46.97      2.01 o
 -10   4  12        4.31        6.39      1.58 o
  -9   4  12       12.58       10.55      1.01 o
  -8   4  12        0.67       -0.41      0.57 o
  -7   4  12       21.46       20.84      0.93 o
  -6   4  12       14.99       10.79      0.52 o
  -5   4  12       44.85       45.85      0.97 o
  -4   4  12       11.53       12.91      0.51 o
  -3   4  12        3.42        3.11      0.53 o
  -2   4  12       36.75       36.69      1.04 o
  -1   4  12        0.19        0.72      0.43 o
   0   4  12       22.46       22.91      1.27 o
   1   4  12        0.01        0.32      0.55 o
   2   4  12        1.64        0.81      0.52 o
   3   4  12        0.01        0.80      0.52 o
   4   4  12      111.37      131.63      2.17 o
   5   4  12       30.09       29.44      1.05 o
   6   4  12        0.44       -0.72      0.72 o
   7   4  12        3.70        2.33      0.85 o
   8   4  12        0.06        0.36      0.93 o
   9   4  12        2.59        3.40      1.35 o
 -11   5  12        5.31        4.17      1.42 o
 -10   5  12        7.02        9.38      2.05 o
  -9   5  12        9.19        9.45      1.60 o
  -8   5  12       18.25       19.39      1.79 o
  -7   5  12        0.77        2.26      1.79 o
  -6   5  12       13.05       13.20      1.17 o
  -5   5  12        0.93        0.27      0.83 o
  -4   5  12        5.89        6.65      0.86 o
  -3   5  12        0.00       -0.40      0.67 o
  -2   5  12       51.06       45.36      1.56 o
  -1   5  12        3.95        5.11      1.01 o
   0   5  12       20.76       23.20      2.43 o
   1   5  12       34.02       40.85      2.22 o
   2   5  12       17.29       13.80      3.08 o
   3   5  12        0.18       -0.47      1.17 o
   4   5  12        4.59        4.52      1.25 o
   5   5  12        1.77        3.02      1.11 o
   6   5  12        8.53       11.28      1.41 o
   7   5  12        5.60       11.60      2.95 o
   8   5  12       12.96       15.64      2.43 o
 -10   6  12        0.86       -1.54      1.54 o
  -9   6  12        2.87        0.00      1.79 o
  -8   6  12        1.77        2.56      1.79 o
  -7   6  12        0.09        0.51      1.79 o
  -6   6  12       51.15       57.98      2.88 o
  -5   6  12        8.84        7.86      1.54 o
  -4   6  12        0.00       -0.77      0.89 o
  -3   6  12       15.06       16.34      1.38 o
  -2   6  12        8.57        9.67      1.18 o
  -1   6  12        0.00       -0.08      0.86 o
   0   6  12        5.64        6.58      1.67 o
   1   6  12        0.01       -1.17      1.17 o
   2   6  12        7.31        8.09      3.97 o
   3   6  12        0.39       -0.73      1.23 o
   4   6  12        1.69        4.43      1.47 o
   5   6  12        3.48        4.53      1.54 o
 -17   0  13        0.15        1.79      2.05 o
 -15   0  13        7.78       14.87      2.31 o
 -13   0  13       16.29       22.04      2.31 o
 -11   0  13       38.00       40.95      1.90 o
  -9   0  13        0.43       -1.03      1.28 o
  -7   0  13     4342.01     4092.83     93.04 o
  -5   0  13        6.38        7.69      1.28 o
  -3   0  13       35.25       34.35      2.31 o
  -1   0  13      473.68      458.03     12.30 o
   1   0  13       72.98       70.05      1.90 o
   3   0  13        3.44        2.83      0.66 o
   5   0  13       12.34       13.26      1.01 o
   7   0  13        3.31        2.23      0.78 o
   9   0  13       58.92       54.60      2.36 o
  11   0  13       14.76       20.28      1.81 o
 -17   1  13        0.07       -1.03      1.09 o
 -16   1  13        0.59        0.04      1.28 o
 -15   1  13        1.59        1.66      0.94 o
 -14   1  13        0.77       -0.02      0.83 o
 -13   1  13       49.76       50.39      2.09 o
 -12   1  13       10.41       12.59      1.11 o
 -11   1  13       11.61        9.52      1.34 o
 -10   1  13      149.38      154.68      3.20 o
  -9   1  13       29.21       29.72      1.47 o
  -8   1  13       34.85       26.89      1.71 o
  -7   1  13        7.06        4.81      0.98 o
  -6   1  13        0.41        1.45      0.80 o
  -5   1  13      484.77      469.78      8.88 o
  -4   1  13     1824.13     1754.95     23.96 o
  -3   1  13        0.09       -0.70      1.13 o
  -2   1  13      152.48      141.83      2.67 o
  -1   1  13        2.85        4.28      0.76 o
   0   1  13       59.04       58.47      1.42 o
   1   1  13        6.61        5.06      0.52 o
   2   1  13       10.33       13.01      0.89 o
   3   1  13        0.72        0.08      0.39 o
   4   1  13      106.87      107.92      1.85 o
   5   1  13       36.49       37.47      1.15 o
   6   1  13        5.84        4.48      0.86 o
   7   1  13        4.61        4.09      0.77 o
   8   1  13        0.60        0.45      0.72 o
   9   1  13       50.57       54.98      1.79 o
  10   1  13       29.66       31.63      1.55 o
  11   1  13        1.84        2.27      0.81 o
 -16   2  13        3.68        6.60      1.47 o
 -15   2  13        2.30        2.56      1.79 o
 -14   2  13        7.23        8.70      1.79 o
 -13   2  13        1.59        1.76      0.93 o
 -12   2  13       21.17       23.19      3.35 o
 -11   2  13        0.10        0.34      0.74 o
 -10   2  13       15.49       15.51      1.12 o
  -9   2  13       74.49       65.25      2.27 o
  -8   2  13       56.16       55.47      1.76 o
  -7   2  13      134.56      126.57      3.70 o
  -6   2  13        1.60       -0.13      0.90 o
  -5   2  13        0.51       -0.43      0.81 o
  -4   2  13       71.92       63.36      1.32 o
  -3   2  13      181.54      167.34      2.56 o
  -2   2  13       38.08       39.34      1.19 o
  -1   2  13      161.30      177.27      2.68 o
   0   2  13       67.27       63.36      2.66 o
   1   2  13      119.03      123.65      2.09 o
   2   2  13        4.46        2.70      0.52 o
   3   2  13       14.97       13.57      0.75 o
   4   2  13        9.25        8.14      0.81 o
   5   2  13        0.83        2.60      0.73 o
   6   2  13      236.75      233.78      4.37 o
   7   2  13        2.84        2.04      0.72 o
   8   2  13        0.00       -0.75      0.75 o
   9   2  13       10.19        5.04      1.42 o
  10   2  13        0.01       -0.23      0.83 o
  11   2  13        4.16        5.25      1.07 o
 -16   3  13       18.22       16.26      1.97 o
 -15   3  13        1.72       -0.34      1.17 o
 -14   3  13        6.87        9.54      1.60 o
 -13   3  13        0.22        0.38      1.04 o
 -12   3  13       13.06       12.23      1.42 o
 -11   3  13       19.92       21.52      1.69 o
 -10   3  13       48.56       45.21      1.74 o
  -9   3  13       36.71       38.62      1.61 o
  -8   3  13       14.12       10.84      0.93 o
  -7   3  13        0.76        0.95      0.68 o
  -6   3  13      165.55      143.02      2.51 o
  -5   3  13       38.80       36.36      1.80 o
  -4   3  13       15.90       16.13      0.71 o
  -3   3  13       79.82       69.46      1.59 o
  -2   3  13        0.34       -0.19      0.63 o
  -1   3  13        5.96        4.94      0.74 o
   0   3  13      262.31      257.80      3.58 o
   1   3  13       78.06       85.76      1.82 o
   2   3  13        0.71        1.44      0.61 o
   3   3  13       83.69       78.30      1.80 o
   4   3  13       31.58       37.14      1.42 o
   5   3  13        9.83        6.18      0.86 o
   6   3  13        0.86        1.82      0.99 o
   7   3  13        0.71        1.30      0.75 o
   8   3  13       32.80       38.11      2.26 o
   9   3  13        1.45        1.28      0.86 o
  10   3  13        0.04        0.52      0.90 o
 -14   4  13        0.43        0.75      1.09 o
 -13   4  13        0.07       -1.04      1.04 o
 -12   4  13        1.55        1.48      1.09 o
 -11   4  13       42.61       40.41      4.23 o
 -10   4  13        0.98       -0.54      1.03 o
  -9   4  13       11.91       10.40      1.04 o
  -8   4  13        0.51        1.45      0.67 o
  -7   4  13        8.54       10.10      0.86 o
  -6   4  13       36.21       37.04      1.19 o
  -5   4  13        0.78        0.33      0.52 o
  -4   4  13        0.00       -0.37      0.43 o
  -3   4  13       74.10       73.58      1.47 o
  -2   4  13        0.30        0.31      0.44 o
  -1   4  13       12.23       14.82      0.81 o
   0   4  13        4.54        3.71      0.60 o
   1   4  13       61.53       64.73      1.62 o
   2   4  13       26.30       20.96      1.00 o
   3   4  13        3.61        1.18      1.11 o
   4   4  13       36.66       32.67      1.74 o
   5   4  13       16.90       16.70      1.19 o
   6   4  13        1.76        0.33      0.85 o
   7   4  13        0.87       -0.67      0.80 o
   8   4  13        2.80        5.54      1.03 o
   9   4  13        0.00       -0.28      0.90 o
 -12   5  13        2.57        6.02      1.12 o
 -11   5  13        0.08       -0.71      0.71 o
 -10   5  13        0.29       -1.54      1.54 o
  -9   5  13       15.42       16.81      1.17 o
  -8   5  13       30.99       35.69      2.31 o
  -7   5  13        0.08        0.06      1.92 o
  -6   5  13       16.61       16.76      1.32 o
  -5   5  13        0.19        0.92      0.82 o
  -4   5  13        4.12        3.44      0.80 o
  -3   5  13       16.68       16.64      1.14 o
  -2   5  13        4.13        3.52      1.31 o
  -1   5  13       13.69       11.83      1.45 o
   0   5  13        7.38        6.80      1.54 o
   1   5  13        0.90       -0.06      1.17 o
   2   5  13        7.10        9.04      1.42 o
   3   5  13        9.88       12.36      1.60 o
   4   5  13        1.04       -0.77      1.17 o
   5   5  13        3.54        3.44      1.42 o
   6   5  13        0.36       -1.03      1.27 o
   7   5  13        1.92       -0.19      1.42 o
  -9   6  13        6.68        8.20      2.31 o
  -8   6  13        4.14        3.62      1.35 o
  -7   6  13        6.11        8.75      2.43 o
  -6   6  13        1.09        1.17      1.23 o
  -5   6  13        0.67        1.54      0.98 o
  -4   6  13        4.93        4.83      1.08 o
  -3   6  13        2.45        2.15      0.93 o
  -2   6  13        0.38       -0.14      0.94 o
  -1   6  13       17.15       20.15      1.52 o
   0   6  13        0.25        0.53      1.35 o
   1   6  13        1.81        0.26      1.27 o
   2   6  13       13.74       13.91      1.90 o
   3   6  13        0.05        1.27      1.42 o
   4   6  13        4.06        5.44      1.60 o
 -16   0  14       12.09       11.28      2.31 o
 -14   0  14        6.47        4.87      1.79 o
 -12   0  14       16.19       16.66      2.05 o
 -10   0  14      187.27      173.27      6.15 o
  -8   0  14      117.67       93.55      4.10 o
  -6   0  14      179.06      178.39      6.15 o
  -4   0  14       60.36       57.16      3.08 o
  -2   0  14      344.73      329.88      9.48 o
   0   0  14      155.15      145.59      5.38 o
   2   0  14       10.90       12.30      1.04 o
   4   0  14        5.92        8.07      1.04 o
   6   0  14       11.78       12.78      1.01 o
   8   0  14        0.98       -0.66      0.66 o
  10   0  14        0.00        1.15      1.15 o
 -17   1  14        3.23        3.70      1.42 o
 -16   1  14        1.62        1.52      1.17 o
 -15   1  14       26.31       29.20      1.63 o
 -14   1  14        3.59        1.54      1.39 o
 -13   1  14        0.71        0.44      0.78 o
 -12   1  14        4.07        5.44      0.89 o
 -11   1  14        8.32        6.79      0.89 o
 -10   1  14       49.39       43.84      1.67 o
  -9   1  14      282.66      257.02     14.10 o
  -8   1  14        1.23        2.05      0.91 o
  -7   1  14       26.00       21.48      1.53 o
  -6   1  14        0.10       -0.91      1.28 o
  -5   1  14       66.93       66.56      2.44 o
  -4   1  14      736.02      705.29     12.69 o
  -3   1  14      110.65      113.45      3.26 o
  -2   1  14        8.64        5.30      1.15 o
  -1   1  14        6.72       12.13      1.17 o
   0   1  14        5.66        4.61      0.98 o
   1   1  14       59.83       64.51      1.73 o
   2   1  14       18.12       15.02      1.37 o
   3   1  14      157.74      161.57      2.61 o
   4   1  14        2.48        3.23      0.54 o
   5   1  14        4.00        3.51      0.60 o
   6   1  14       24.26       23.54      1.05 o
   7   1  14       34.64       33.19      1.39 o
   8   1  14        0.26        1.42      0.80 o
   9   1  14       83.07       85.34      3.29 o
  10   1  14       10.24        9.70      1.23 o
  11   1  14        0.74       -0.15      0.98 o
 -16   2  14        1.64        2.26      1.35 o
 -15   2  14        1.97        3.22      1.23 o
 -14   2  14        0.52        0.53      1.04 o
 -13   2  14       12.16       10.54      1.17 o
 -12   2  14      132.35      125.29      3.03 o
 -11   2  14       17.76       16.89      1.26 o
 -10   2  14       11.61       13.87      1.08 o
  -9   2  14        0.50        0.74      1.02 o
  -8   2  14        0.70       -0.59      0.63 o
  -7   2  14        3.30        5.44      1.15 o
  -6   2  14        0.05        1.15      0.91 o
  -5   2  14       35.14       21.78      2.31 o
  -4   2  14       47.57       60.88      2.36 o
  -3   2  14        3.61        1.03      0.91 o
  -2   2  14        2.97        3.47      0.98 o
  -1   2  14      645.24      640.98      9.14 o
   0   2  14      256.73      270.79      4.48 o
   1   2  14       45.70       49.92      1.65 o
   2   2  14        8.12        7.14      1.12 o
   3   2  14       64.81       61.45      1.63 o
   4   2  14       36.07       29.46      2.29 o
   5   2  14        9.29        6.33      0.96 o
   6   2  14       73.41       79.38      4.55 o
   7   2  14        0.03       -0.54      0.72 o
   8   2  14       21.86       20.40      1.26 o
   9   2  14        0.00       -0.85      0.85 o
  10   2  14        7.05        6.37      1.07 o
 -15   3  14        8.00        9.10      1.66 o
 -14   3  14        4.16        4.60      2.43 o
 -13   3  14        5.23        5.94      2.31 o
 -12   3  14       11.71       14.20      1.60 o
 -11   3  14       18.31       16.86      1.80 o
 -10   3  14        0.19        0.13      0.71 o
  -9   3  14       40.77       36.92      1.56 o
  -8   3  14        0.13       -0.10      0.68 o
  -7   3  14       45.99       46.50      1.70 o
  -6   3  14       63.52       63.55      2.00 o
  -5   3  14        0.56       -0.04      0.63 o
  -4   3  14       31.11       21.25      2.31 o
  -3   3  14        7.92        8.15      0.78 o
  -2   3  14       10.31        7.84      0.81 o
  -1   3  14       94.68       99.45      2.15 o
   0   3  14       14.56       12.28      1.01 o
   1   3  14       31.28       39.86      1.42 o
   2   3  14       61.93       60.27      1.98 o
   3   3  14       36.25       38.75      1.74 o
   4   3  14        5.80        4.70      1.05 o
   5   3  14        5.73        5.49      1.11 o
   6   3  14        1.68        0.02      0.75 o
   7   3  14        0.05       -0.73      0.73 o
   8   3  14        0.10       -0.29      0.80 o
   9   3  14        0.56       -0.85      0.85 o
 -14   4  14       20.51       23.12      3.20 o
 -13   4  14        2.70        0.67      2.05 o
 -12   4  14       41.53       44.26      2.51 o
 -11   4  14       21.77       22.88      1.85 o
 -10   4  14        3.82        1.77      1.04 o
  -9   4  14       43.85       40.27      1.68 o
  -8   4  14       10.33        8.61      1.01 o
  -7   4  14        2.18        1.83      0.71 o
  -6   4  14       30.06       29.70      1.50 o
  -5   4  14        9.38        9.05      0.71 o
  -4   4  14        6.43        9.66      0.69 o
  -3   4  14       28.71       28.22      0.96 o
  -2   4  14        4.82        5.79      0.67 o
  -1   4  14       50.17       49.13      1.48 o
   0   4  14        5.64        4.76      0.70 o
   1   4  14       29.02       29.31      1.24 o
   2   4  14        3.30        3.22      0.93 o
   3   4  14       18.71       16.85      1.68 o
   4   4  14       25.50       30.81      1.76 o
   5   4  14        6.31        8.92      1.29 o
   6   4  14       18.85       26.07      1.74 o
   7   4  14       20.01       20.42      1.59 o
   8   4  14        1.99        3.90      1.24 o
 -12   5  14        8.44        9.52      1.35 o
 -11   5  14        1.68        1.40      0.94 o
 -10   5  14        0.00       -0.59      0.71 o
  -9   5  14       21.52       24.26      3.46 o
  -8   5  14       21.15       19.44      1.38 o
  -7   5  14        9.16       10.80      1.88 o
  -6   5  14       11.98        9.62      0.75 o
  -5   5  14       11.49       13.52      1.06 o
  -4   5  14       33.98       37.35      1.53 o
  -3   5  14       21.40       23.68      1.27 o
  -2   5  14        3.37        2.90      0.93 o
  -1   5  14        0.07       -0.77      1.41 o
   0   5  14        6.57        6.54      1.35 o
   1   5  14        1.21        0.77      1.17 o
   2   5  14        0.04        0.22      1.17 o
   3   5  14        9.60       12.84      3.20 o
   4   5  14        2.61        1.27      1.42 o
   5   5  14        0.10       -1.23      1.23 o
   6   5  14        4.43        5.90      1.60 o
  -8   6  14        0.32       -1.79      1.79 o
  -7   6  14        1.22        2.56      2.05 o
  -6   6  14        8.06       12.20      1.38 o
  -5   6  14       14.50       18.33      1.81 o
  -4   6  14        2.05        1.37      1.61 o
  -3   6  14        0.31        0.31      1.34 o
  -2   6  14        0.16       -0.93      0.93 o
  -1   6  14        0.34       -0.90      1.27 o
   0   6  14        6.72        6.88      1.60 o
   1   6  14        3.75        1.04      1.42 o
   2   6  14        1.08       -0.41      1.54 o
 -15   0  15       16.67       17.94      2.56 o
 -13   0  15       24.64       23.07      2.56 o
 -11   0  15        1.77        2.31      1.28 o
  -9   0  15       29.54       28.45      2.56 o
  -7   0  15       24.65       23.32      2.31 o
  -5   0  15      777.77      744.08     18.97 o
  -3   0  15       79.02       72.02      3.59 o
  -1   0  15        0.13        0.51      1.03 o
   1   0  15      214.18      201.72      6.92 o
   3   0  15       18.24       18.45      2.31 o
   5   0  15        1.15        0.10      0.85 o
   7   0  15        1.46        1.19      0.98 o
   9   0  15        4.88        3.23      1.28 o
 -16   1  15        1.38        1.46      1.23 o
 -15   1  15        2.31        3.58      1.09 o
 -14   1  15        1.57        0.86      0.86 o
 -13   1  15        5.83        5.91      0.98 o
 -12   1  15       23.59       24.24      1.43 o
 -11   1  15        4.31        4.20      0.83 o
 -10   1  15        7.99       11.10      1.19 o
  -9   1  15       47.71       46.81      2.17 o
  -8   1  15      119.25      116.67      3.35 o
  -7   1  15      118.75      115.25      3.26 o
  -6   1  15      170.16      161.23      4.17 o
  -5   1  15        2.38        1.40      1.54 o
  -4   1  15      247.11      225.66      5.16 o
  -3   1  15       56.10       59.50      2.36 o
  -2   1  15      391.28      364.07      7.34 o
  -1   1  15       18.25        8.92      1.17 o
   0   1  15        3.61        2.82      0.91 o
   1   1  15        0.00       -0.21      1.03 o
   2   1  15        6.47        9.15      1.67 o
   3   1  15        6.71        5.49      0.94 o
   4   1  15        2.61        1.91      0.82 o
   5   1  15        0.28       -0.55      0.58 o
   6   1  15        5.22        5.98      0.81 o
   7   1  15       12.81       10.90      0.96 o
   8   1  15        0.82        0.45      0.75 o
   9   1  15        6.90        7.13      1.01 o
  10   1  15        0.33        1.45      1.04 o
 -16   2  15        1.91        3.32      1.42 o
 -15   2  15        1.58        1.28      1.23 o
 -14   2  15       21.42       25.17      1.97 o
 -13   2  15        1.90        1.27      0.86 o
 -12   2  15        7.80       10.14      1.11 o
 -11   2  15        1.01       -0.26      1.15 o
 -10   2  15        0.22        0.53      0.68 o
  -9   2  15       19.12       19.88      1.17 o
  -8   2  15        3.04        1.68      0.75 o
  -7   2  15      140.70      126.54      4.10 o
  -6   2  15       26.33       22.33      1.63 o
  -5   2  15      108.14      112.17      3.44 o
  -4   2  15       92.06       89.76      2.90 o
  -3   2  15        0.01        0.66      1.03 o
  -2   2  15       93.28       91.88      6.02 o
  -1   2  15      387.68      392.42      7.97 o
   0   2  15       99.87      109.14      3.32 o
   1   2  15       47.94       55.20      3.46 o
   2   2  15        1.50        1.21      0.71 o
   3   2  15        9.30       10.74      1.18 o
   4   2  15        0.92        0.30      1.02 o
   5   2  15        2.32        3.61      0.96 o
   6   2  15       22.71       28.43      2.66 o
   7   2  15        2.18        0.34      1.29 o
   8   2  15        6.28        1.84      1.04 o
   9   2  15        1.80        2.52      0.92 o
 -15   3  15        0.01        0.29      1.23 o
 -14   3  15       17.39       16.53      1.85 o
 -13   3  15        3.29        1.34      1.41 o
 -12   3  15        5.23        2.93      1.04 o
 -11   3  15        0.72        0.22      0.81 o
 -10   3  15       16.29       16.56      1.26 o
  -9   3  15        4.38        5.81      0.98 o
  -8   3  15        6.68        9.35      1.01 o
  -7   3  15        0.97        1.74      0.92 o
  -6   3  15       10.19        5.47      0.86 o
  -5   3  15       10.11        7.28      0.86 o
  -4   3  15       61.78       59.52      2.95 o
  -3   3  15        0.45       -0.13      0.91 o
  -2   3  15        5.82        7.91      1.23 o
  -1   3  15       15.85       13.53      1.42 o
   0   3  15        2.09        1.69      0.78 o
   1   3  15       40.03       44.53      1.77 o
   2   3  15       84.67       82.42      2.36 o
   3   3  15      151.76      165.35      3.60 o
   4   3  15       70.81       77.33      2.58 o
   5   3  15       11.69        8.26      1.22 o
   6   3  15        4.75        4.56      1.11 o
   7   3  15        0.62       -0.91      0.91 o
   8   3  15        1.25       -0.36      1.11 o
 -13   4  15        2.34        4.55      1.54 o
 -12   4  15        1.22       -0.30      1.28 o
 -11   4  15        5.79        6.99      1.42 o
 -10   4  15        5.63        5.87      1.23 o
  -9   4  15        5.02        4.60      0.93 o
  -8   4  15        5.52        5.49      0.93 o
  -7   4  15       23.47       20.00      1.35 o
  -6   4  15        8.80        7.56      0.93 o
  -5   4  15       13.79       15.08      1.17 o
  -4   4  15        3.34        2.89      0.75 o
  -3   4  15        2.51        2.90      0.77 o
  -2   4  15        1.35        1.47      0.64 o
  -1   4  15        0.33        0.05      0.58 o
   0   4  15       10.52       10.48      1.04 o
   1   4  15       12.08       13.56      1.26 o
   2   4  15       29.72       25.97      1.56 o
   3   4  15        3.39        1.70      1.01 o
   4   4  15        1.85        1.74      1.08 o
   5   4  15        5.89        6.38      1.26 o
   6   4  15        2.49        2.72      1.17 o
   7   4  15        0.11        0.44      1.14 o
 -11   5  15       22.15       31.04      2.01 o
 -10   5  15        0.55       -0.51      1.92 o
  -9   5  15       11.25       11.12      1.32 o
  -8   5  15        1.94        0.68      0.89 o
  -7   5  15        2.88        2.17      0.79 o
  -6   5  15       15.13       15.30      1.03 o
  -5   5  15        0.90        1.03      0.63 o
  -4   5  15        5.57        6.50      1.54 o
  -3   5  15       19.13       22.24      1.41 o
  -2   5  15       28.51       34.59      2.15 o
  -1   5  15        0.27       -0.89      0.98 o
   0   5  15       13.79       13.27      1.66 o
   1   5  15        3.19        4.30      1.79 o
   2   5  15        5.42        3.14      2.56 o
   3   5  15        1.30       -0.10      1.28 o
   4   5  15        2.64        1.84      1.92 o
   5   5  15       14.83       14.39      1.97 o
  -7   6  15       12.45        8.20      2.56 o
  -6   6  15       41.61       45.62      4.36 o
  -4   6  15        5.37        6.41      2.31 o
  -3   6  15       14.80       16.40      1.52 o
  -2   6  15        3.76        2.55      1.35 o
  -1   6  15        1.08        1.67      1.35 o
   0   6  15        2.64        3.08      1.45 o
 -16   0  16       13.36       25.38      3.33 o
 -14   0  16        6.47        7.69      2.05 o
 -12   0  16       27.40       31.53      2.82 o
 -10   0  16       41.27       46.39      3.08 o
  -8   0  16        4.56        5.38      1.54 o
  -6   0  16      262.28      221.46      7.18 o
  -4   0  16      216.43      222.22      7.43 o
  -2   0  16        1.54       -0.51      1.03 o
   0   0  16      150.70      145.84      5.64 o
   2   0  16       56.39       54.08      3.33 o
   4   0  16       56.53       55.62      3.59 o
   6   0  16        0.37        0.00      1.54 o
 -16   1  16        0.71        0.77      1.04 o
 -15   1  16        3.70        4.81      1.13 o
 -14   1  16        2.39        4.02      1.01 o
 -13   1  16        6.23        9.53      1.28 o
 -12   1  16        7.11        5.94      0.98 o
 -11   1  16        6.30        7.53      1.11 o
 -10   1  16       43.15       41.97      2.17 o
  -9   1  16       22.38       17.40      1.53 o
  -8   1  16        2.93        2.96      1.28 o
  -7   1  16       77.59       78.64      2.72 o
  -6   1  16        3.65        2.69      0.91 o
  -5   1  16        0.85       -0.80      0.80 o
  -4   1  16       62.63       52.42      2.36 o
  -3   1  16       15.39       15.31      2.56 o
  -2   1  16      124.68      120.02      4.49 o
  -1   1  16       50.12       51.82      4.61 o
   0   1  16       70.49       65.59      2.62 o
   1   1  16       32.29       37.72      2.08 o
   2   1  16        7.23        8.29      1.23 o
   3   1  16        2.38        2.13      1.17 o
   4   1  16       29.38       28.00      2.43 o
   5   1  16       36.12       44.33      3.84 o
   6   1  16        0.85        2.85      1.03 o
   7   1  16       12.48       13.23      1.47 o
   8   1  16        4.03        5.62      1.11 o
   9   1  16        4.09        4.07      1.11 o
 -15   2  16        0.13       -0.53      1.04 o
 -14   2  16        8.52        6.63      1.17 o
 -13   2  16        0.28        0.06      0.86 o
 -12   2  16       21.00       23.46      1.56 o
 -11   2  16        0.09       -0.27      0.78 o
 -10   2  16       20.43       19.41      1.26 o
  -9   2  16       30.09       31.58      1.52 o
  -8   2  16        3.88        2.68      0.98 o
  -7   2  16       51.85       50.97      5.00 o
  -6   2  16        4.76        4.52      1.09 o
  -5   2  16        2.39        4.49      1.28 o
  -4   2  16        0.06        1.03      1.41 o
  -3   2  16      269.43      233.70      5.53 o
  -2   2  16        0.62       -0.91      0.91 o
  -1   2  16        2.55        2.05      1.54 o
   0   2  16        0.42       -0.34      1.04 o
   1   2  16      114.47      106.64      7.43 o
   2   2  16        6.27        5.92      1.17 o
   3   2  16       16.14       16.79      1.60 o
   4   2  16       31.35       35.93      2.22 o
   5   2  16        1.80        1.68      0.93 o
   6   2  16        1.16        0.23      0.86 o
   7   2  16       16.99       16.77      1.41 o
   8   2  16       19.26       20.23      1.56 o
 -14   3  16        3.70        5.26      1.42 o
 -13   3  16        0.30       -1.04      1.04 o
 -12   3  16        8.77        9.86      1.19 o
 -11   3  16       25.53       25.32      1.56 o
 -10   3  16        5.13        3.88      0.89 o
  -9   3  16       48.51       41.19      1.89 o
  -8   3  16        6.59        2.23      0.89 o
  -7   3  16       70.55       63.72      2.10 o
  -6   3  16       31.73       30.11      1.47 o
  -5   3  16        2.23        2.26      0.98 o
  -4   3  16       22.27       24.00      1.81 o
  -3   3  16        2.11        0.64      0.91 o
  -2   3  16       21.73       18.42      2.43 o
  -1   3  16       21.06       20.18      1.71 o
   0   3  16       36.24       32.81      2.15 o
   1   3  16        0.69        1.81      1.17 o
   2   3  16      106.83      102.01      5.64 o
   3   3  16       34.37       41.37      1.89 o
   4   3  16        2.79        2.50      1.01 o
   5   3  16       13.73       14.48      1.35 o
   6   3  16        1.83        1.15      1.72 o
   7   3  16        0.46       -0.11      1.06 o
 -13   4  16        0.37        1.49      1.28 o
 -12   4  16        6.02        5.56      1.47 o
 -11   4  16        5.43        6.12      1.47 o
 -10   4  16       26.32       30.58      2.03 o
  -9   4  16       39.82       44.53      2.52 o
  -8   4  16        5.82        6.55      1.01 o
  -7   4  16       18.38       18.80      1.32 o
  -6   4  16        5.64        5.71      0.98 o
  -5   4  16        0.72        0.05      0.78 o
  -4   4  16       18.72       19.00      1.56 o
  -3   4  16        0.69        1.82      1.15 o
  -2   4  16       14.09       18.24      1.24 o
  -1   4  16        2.34        0.79      0.89 o
   0   4  16       10.44       12.45      1.28 o
   1   4  16        2.22        5.13      2.05 o
   2   4  16        0.16       -0.55      1.04 o
   3   4  16        1.78        0.16      0.96 o
   4   4  16        2.05        0.00      1.04 o
   5   4  16       25.71       22.93      1.68 o
   6   4  16       41.82       46.98      2.28 o
 -10   5  16        3.81        3.20      1.12 o
  -9   5  16        1.74        1.05      0.89 o
  -8   5  16        0.13       -0.09      1.03 o
  -7   5  16        7.99        9.97      0.98 o
  -6   5  16       14.60       13.84      1.51 o
  -5   5  16        4.11        3.67      0.80 o
  -4   5  16        0.75        2.01      0.82 o
  -3   5  16       30.38       32.81      3.33 o
  -2   5  16       26.40       26.66      3.08 o
  -1   5  16        0.42        2.82      2.05 o
   0   5  16        1.58        1.28      2.05 o
   1   5  16        1.31        2.97      1.35 o
   2   5  16        1.01        0.08      1.01 o
   3   5  16        4.72        3.49      1.23 o
 -15   0  17        1.30        0.00      1.79 o
 -13   0  17       14.12       16.92      2.56 o
 -11   0  17        0.25        0.26      1.28 o
  -9   0  17        4.91        1.28      1.28 o
  -7   0  17        0.19        0.26      1.03 o
  -5   0  17      101.15      103.55      4.61 o
  -3   0  17       17.22       18.45      2.31 o
  -1   0  17      116.02      100.22      4.61 o
   1   0  17       12.92       13.84      2.05 o
   3   0  17      168.08      172.76      6.66 o
   5   0  17        0.41       -1.28      1.54 o
 -15   1  17        0.00        0.02      1.20 o
 -14   1  17       10.90       12.97      1.37 o
 -13   1  17       15.07       21.85      1.52 o
 -12   1  17        4.68        1.17      0.83 o
 -11   1  17        0.91        0.61      1.41 o
 -10   1  17       30.59       31.01      1.99 o
  -9   1  17       10.92       11.81      1.45 o
  -8   1  17       15.20       18.08      1.45 o
  -7   1  17        0.03        0.13      0.91 o
  -6   1  17        3.66        4.32      1.79 o
  -5   1  17       10.73        8.74      1.27 o
  -4   1  17        0.08       -0.80      0.80 o
  -3   1  17       25.73       22.21      1.63 o
  -2   1  17      271.26      259.34      5.89 o
  -1   1  17        4.09        4.71      1.17 o
   0   1  17      196.93      181.52      4.62 o
   1   1  17        5.25        4.22      1.17 o
   2   1  17       32.31       31.39      2.08 o
   3   1  17       15.22       19.74      1.71 o
   4   1  17        0.48        1.92      1.09 o
   5   1  17        3.20        5.13      2.31 o
   6   1  17       10.99       11.53      2.56 o
   7   1  17        0.04       -1.79      1.79 o
   8   1  17        0.57        1.54      2.31 o
 -15   2  17        0.94       -0.04      2.05 o
 -14   2  17        0.90        0.54      0.96 o
 -13   2  17       13.60       16.07      2.13 o
 -12   2  17        8.48       11.13      1.23 o
 -11   2  17        0.17        0.03      0.83 o
 -10   2  17        4.92        6.74      1.41 o
  -9   2  17       24.73       21.61      1.38 o
  -8   2  17       24.84       26.40      2.31 o
  -7   2  17       30.40       36.84      2.08 o
  -6   2  17        4.67        3.97      1.09 o
  -5   2  17       66.61       61.69      2.54 o
  -4   2  17        0.31       -0.64      0.91 o
  -3   2  17       25.68       22.59      1.71 o
  -2   2  17       10.13       10.13      1.41 o
  -1   2  17        0.02       -0.21      0.98 o
   0   2  17       33.21       28.62      1.90 o
   1   2  17       87.45       92.08      3.25 o
   2   2  17        4.12        4.06      1.23 o
   3   2  17       25.81       33.83      3.33 o
   4   2  17        0.08        0.77      1.79 o
   5   2  17        1.48        1.46      1.23 o
   6   2  17        0.14        0.29      1.23 o
   7   2  17        1.84        1.28      1.28 o
 -14   3  17        0.40        1.28      1.54 o
 -13   3  17        0.43       -1.04      1.04 o
 -12   3  17       17.98       16.82      1.41 o
 -11   3  17       13.04       15.21      1.35 o
 -10   3  17        0.00        0.07      0.86 o
  -9   3  17       12.00       14.51      2.03 o
  -8   3  17       15.66       16.65      1.94 o
  -7   3  17        1.38        1.44      0.86 o
  -6   3  17        1.53        1.46      0.83 o
  -5   3  17        4.26       10.17      2.05 o
  -4   3  17       36.40       40.38      2.17 o
  -3   3  17        1.84        2.66      0.98 o
  -2   3  17        7.84        6.99      1.35 o
  -1   3  17        5.78        5.91      1.23 o
   0   3  17        0.67        0.38      1.04 o
   1   3  17        0.67        0.51      2.05 o
   2   3  17       20.76       14.87      2.82 o
   3   3  17       11.61       10.25      2.56 o
   4   3  17        3.72        5.52      1.47 o
   5   3  17        2.17        1.08      2.95 o
   6   3  17        0.00       -0.87      1.28 o
 -12   4  17       10.58       16.51      1.85 o
 -11   4  17        0.70        2.53      1.23 o
 -10   4  17        1.12        3.02      1.01 o
  -9   4  17       34.10       30.90      1.73 o
  -8   4  17       10.90        9.10      1.17 o
  -7   4  17        4.12        6.28      1.48 o
  -6   4  17       13.31       17.67      1.28 o
  -5   4  17        2.68        4.05      1.50 o
  -4   4  17       15.14       12.60      1.56 o
  -3   4  17        3.28        3.77      0.89 o
  -2   4  17        4.63        4.85      0.91 o
  -1   4  17       76.52       87.11      3.02 o
   0   4  17       41.75       53.57      4.36 o
   1   4  17        8.42        9.48      2.56 o
   2   4  17        6.12        5.13      2.31 o
   3   4  17        1.30        0.92      1.35 o
   4   4  17        0.01       -1.17      1.17 o
  -9   5  17        6.50        9.85      1.54 o
  -8   5  17        0.01       -0.92      0.92 o
  -7   5  17       15.32       19.77      1.36 o
  -6   5  17       22.90       25.87      1.49 o
  -5   5  17        2.49        2.41      0.82 o
  -4   5  17       47.89       50.92      3.20 o
  -3   5  17       17.79       19.05      3.59 o
  -2   5  17        6.36        4.87      2.31 o
  -1   5  17        2.34        1.79      2.05 o
   0   5  17        9.93       14.10      2.82 o
   1   5  17        2.40        4.87      2.31 o
 -14   0  18        0.66        0.51      1.79 o
 -12   0  18       12.72       12.05      2.31 o
 -10   0  18        6.25        7.95      1.79 o
  -8   0  18        3.75        1.79      1.54 o
  -6   0  18        4.02        3.84      1.54 o
  -4   0  18       17.50       14.61      2.05 o
  -2   0  18       17.42       17.69      2.31 o
   0   0  18        4.07        3.33      1.54 o
   2   0  18        0.60        1.54      1.79 o
   4   0  18       48.71       51.78      3.84 o
   6   0  18        5.34        7.43      2.05 o
 -15   1  18        4.99        4.10      1.79 o
 -14   1  18        3.80        6.91      1.17 o
 -13   1  18       12.61       15.23      1.38 o
 -12   1  18        1.34       -0.09      0.89 o
 -11   1  18       12.01       13.21      1.26 o
 -10   1  18        5.72        5.39      1.27 o
  -9   1  18        0.42        0.64      0.91 o
  -8   1  18        0.19        0.44      0.98 o
  -7   1  18       12.94       10.73      1.92 o
  -6   1  18        0.27       -0.02      0.98 o
  -5   1  18       10.42        9.71      1.35 o
  -4   1  18        0.43        0.26      0.91 o
  -3   1  18       26.19       23.40      1.71 o
  -2   1  18        8.41        7.56      1.27 o
  -1   1  18        0.09       -0.26      1.09 o
   0   1  18        0.59        1.03      1.09 o
   1   1  18        0.03        1.14      0.98 o
   2   1  18       17.81       15.97      1.60 o
   3   1  18       22.64       24.04      1.90 o
   4   1  18        0.04       -0.04      1.17 o
   5   1  18        0.41        1.03      1.79 o
   6   1  18        3.55        3.08      2.31 o
   7   1  18        8.08        7.18      2.56 o
 -14   2  18       22.37       23.85      1.65 o
 -13   2  18       23.35       25.04      2.22 o
 -12   2  18        0.05        0.28      0.86 o
 -11   2  18       10.03       12.40      1.32 o
 -10   2  18       65.10       71.79      2.36 o
  -9   2  18        0.06       -0.24      0.78 o
  -8   2  18        4.74        5.01      1.27 o
  -7   2  18       23.29       22.98      1.81 o
  -6   2  18       15.09       13.54      1.53 o
  -5   2  18        0.01       -0.91      0.91 o
  -4   2  18       18.79       20.56      1.81 o
  -3   2  18        0.19       -0.77      0.91 o
  -2   2  18       28.28       28.55      2.08 o
  -1   2  18        1.88        0.90      1.67 o
   0   2  18       19.86       13.53      1.53 o
   1   2  18       28.57       24.38      1.90 o
   2   2  18        0.32        1.89      1.09 o
   3   2  18       12.66       12.05      2.56 o
   4   2  18        0.39       -0.77      1.79 o
   5   2  18        0.65        0.77      2.05 o
   6   2  18       35.11       46.39      4.10 o
 -13   3  18       10.48       14.52      1.71 o
 -12   3  18        4.79        4.61      1.13 o
 -11   3  18        8.90        9.54      1.19 o
 -10   3  18       10.02       10.23      1.19 o
  -9   3  18       12.05       12.72      1.32 o
  -8   3  18        4.66        7.70      1.45 o
  -7   3  18       19.90       21.39      2.02 o
  -6   3  18        0.67       -0.83      0.83 o
  -5   3  18       75.76       69.48      5.90 o
  -4   3  18       31.78       24.04      1.90 o
  -3   3  18        0.71        1.28      1.09 o
  -2   3  18        2.94        3.08      1.79 o
  -1   3  18        0.91       -0.47      0.98 o
   0   3  18        0.09       -1.04      1.04 o
   1   3  18       10.13       12.82      2.82 o
   2   3  18       17.63       21.53      3.08 o
   3   3  18        4.80       11.28      2.82 o
   4   3  18       81.73       80.74      5.38 o
   5   3  18        0.45        1.45      1.35 o
 -11   4  18        2.72        2.08      2.43 o
 -10   4  18        0.04       -0.86      0.86 o
  -9   4  18        0.02       -0.68      0.93 o
  -8   4  18        5.46        5.66      1.21 o
  -7   4  18       17.51       20.27      1.39 o
  -6   4  18       15.92       13.86      1.28 o
  -5   4  18        7.90        8.75      1.26 o
  -4   4  18        0.33        1.30      0.83 o
  -3   4  18        1.09        2.72      0.99 o
  -2   4  18       36.53       49.22      4.61 o
  -1   4  18        0.09       -0.04      1.09 o
   0   4  18       24.22       27.68      3.33 o
   1   4  18       19.57       22.04      3.08 o
   2   4  18        7.20        6.41      2.56 o
   3   4  18        4.61        6.66      2.56 o
  -7   5  18        0.88       -0.97      0.97 o
  -6   5  18        3.88        2.70      0.93 o
  -5   5  18       10.79       15.46      1.30 o
  -4   5  18        7.25        7.37      1.12 o
  -3   5  18       12.79       13.47      1.41 o
  -2   5  18        0.14        1.79      2.05 o
  -1   5  18        2.10        3.59      2.31 o
 -13   0  19        6.83        8.46      2.05 o
 -11   0  19        3.13        5.64      2.05 o
  -9   0  19        1.53        0.77      1.79 o
  -7   0  19      266.33      264.77      8.71 o
  -5   0  19        2.88        5.13      1.79 o
  -3   0  19       48.92       45.11      3.33 o
  -1   0  19        2.14        3.59      1.54 o
   1   0  19      110.64       98.94      4.87 o
   3   0  19       15.94       16.40      2.56 o
   5   0  19       23.12       27.94      3.08 o
 -14   1  19        0.23       -1.01      1.01 o
 -13   1  19        1.50        1.58      1.01 o
 -12   1  19        5.41        6.91      1.17 o
 -11   1  19       26.22       28.52      1.67 o
 -10   1  19       80.31       78.70      3.08 o
  -9   1  19       14.69       15.98      2.31 o
  -8   1  19        6.05        6.19      1.35 o
  -7   1  19        0.40       -0.38      0.91 o
  -6   1  19        6.66        7.31      1.54 o
  -5   1  19        0.74        0.26      1.09 o
  -4   1  19       43.29       49.87      2.36 o
  -3   1  19       17.49       13.69      1.53 o
  -2   1  19        7.97        9.93      2.05 o
  -1   1  19        0.05       -0.70      0.98 o
   0   1  19       22.31       22.03      2.31 o
   1   1  19        0.44       -0.51      1.09 o
   2   1  19       19.39       16.66      1.71 o
   3   1  19        1.21        2.56      1.27 o
   4   1  19       17.44       18.71      2.82 o
   5   1  19        0.84        2.56      2.05 o
   6   1  19        1.02       -1.03      1.79 o
 -13   2  19        0.36        1.62      1.04 o
 -12   2  19        7.23        9.71      1.32 o
 -11   2  19        0.88        0.73      0.93 o
 -10   2  19        6.04        8.03      1.21 o
  -9   2  19        2.71        2.27      0.98 o
  -8   2  19        0.06        0.26      1.09 o
  -7   2  19       24.84       24.36      1.99 o
  -6   2  19        0.15       -0.61      1.03 o
  -5   2  19       20.10       23.17      1.81 o
  -4   2  19        3.35        3.84      1.27 o
  -3   2  19        4.81        4.25      1.92 o
  -2   2  19        7.50        5.26      1.35 o
  -1   2  19        4.44        3.08      2.31 o
   0   2  19        1.07       -0.41      1.17 o
   1   2  19        8.03        9.16      1.53 o
   2   2  19        0.50       -1.79      1.79 o
   3   2  19        2.09        1.79      2.05 o
   4   2  19        0.13       -1.79      1.79 o
   5   2  19        1.04       -2.05      2.05 o
 -12   3  19        1.04       -0.66      0.90 o
 -11   3  19        0.73       -0.35      0.86 o
 -10   3  19        8.45       10.08      1.27 o
  -9   3  19        8.92        9.77      1.64 o
  -8   3  19        1.94        1.59      0.93 o
  -7   3  19       69.96       91.95      2.70 o
  -6   3  19        0.02        0.51      1.27 o
  -5   3  19        5.61        4.23      1.27 o
  -4   3  19        0.41       -0.13      1.41 o
  -3   3  19        0.00       -0.98      0.98 o
  -2   3  19        9.76       12.25      2.95 o
  -1   3  19        3.74        2.23      1.23 o
   0   3  19        0.01       -0.77      2.05 o
   1   3  19        0.80        0.26      2.05 o
   2   3  19        1.39        0.00      2.31 o
   3   3  19       28.47       26.66      3.59 o
   4   3  19        2.26        3.08      2.56 o
  -9   4  19        1.74        1.48      1.01 o
  -8   4  19        9.99        9.74      1.27 o
  -7   4  19       12.20       13.08      1.39 o
  -6   4  19        5.01        2.87      1.05 o
  -5   4  19        0.04        2.02      0.96 o
  -4   4  19        8.59       11.91      1.21 o
  -3   4  19        0.12        0.14      0.86 o
  -2   4  19        1.54        1.56      1.09 o
  -1   4  19        0.74        0.71      1.09 o
   0   4  19        6.86        6.41      2.56 o
   1   4  19       12.59       11.28      2.82 o
 -12   0  20        1.24        0.00      1.79 o
 -10   0  20        0.10       -1.54      1.54 o
  -8   0  20       20.72       16.66      2.56 o
  -6   0  20       32.96       32.04      3.08 o
  -4   0  20        0.14        1.28      1.79 o
  -2   0  20        6.15        8.46      2.05 o
   0   0  20        0.48        2.31      1.79 o
   2   0  20        0.25        2.05      1.79 o
   4   0  20        0.08       -1.03      1.54 o
 -13   1  20        0.67        0.01      0.98 o
 -12   1  20        3.47        3.81      1.28 o
 -11   1  20        9.19       10.38      1.63 o
 -10   1  20        2.01        3.38      1.35 o
  -9   1  20        5.87        7.89      1.67 o
  -8   1  20        0.02       -0.38      1.09 o
  -7   1  20        5.80        6.63      1.28 o
  -6   1  20        4.56        2.90      1.17 o
  -5   1  20        0.52       -0.37      0.98 o
  -4   1  20       29.98       32.86      2.43 o
  -3   1  20       22.30       25.00      1.90 o
  -2   1  20        0.57       -0.49      1.15 o
  -1   1  20        0.34       -0.32      1.15 o
   0   1  20        6.13        7.07      1.45 o
   1   1  20        6.85        6.58      1.42 o
   2   1  20       13.08       12.41      2.95 o
   3   1  20        0.13        1.28      1.35 o
   4   1  20        4.79        4.10      2.05 o
 -12   2  20       49.52       55.49      2.31 o
 -11   2  20       13.84       16.41      1.47 o
 -10   2  20        0.13       -0.71      0.98 o
  -9   2  20       11.91       13.97      1.81 o
  -8   2  20       23.43       30.32      2.08 o
  -7   2  20        0.11       -1.09      1.09 o
  -6   2  20        0.07       -0.43      1.17 o
  -5   2  20        6.19        2.82      1.27 o
  -4   2  20        0.03       -1.04      1.04 o
  -3   2  20        2.23        3.09      1.67 o
  -2   2  20        8.49        7.09      2.18 o
  -1   2  20       40.74       37.05      2.44 o
   0   2  20       30.18       35.58      2.34 o
   1   2  20        1.97        0.90      1.27 o
   2   2  20        1.04       -0.51      2.05 o
   3   2  20       11.38       13.84      2.82 o
 -10   3  20        2.73        3.11      1.01 o
  -9   3  20       21.77       24.15      1.65 o
  -8   3  20        0.05       -0.80      0.86 o
  -7   3  20        8.40        9.08      1.24 o
  -6   3  20        0.11        0.50      1.35 o
  -5   3  20        9.46       13.28      1.92 o
  -4   3  20        8.46        6.03      1.45 o
  -3   3  20        9.69       10.66      2.05 o
  -2   3  20        9.68        8.85      3.97 o
  -1   3  20        6.14        4.39      1.79 o
   0   3  20        5.94        4.87      2.31 o
   1   3  20        0.28       -1.54      1.54 o
   2   3  20        8.63        8.20      2.56 o
  -7   4  20        1.94        3.24      1.17 o
  -6   4  20        2.06        1.51      1.01 o
  -5   4  20        0.22       -0.27      1.63 o
  -4   4  20       38.22       44.42      3.49 o
  -3   4  20        1.08        1.32      1.23 o
  -2   4  20        1.54        0.77      1.23 o
  -1   4  20        0.70       -0.51      1.79 o
 -11   0  21       12.59        8.97      2.31 o
  -9   0  21       13.38       11.28      2.31 o
  -7   0  21        1.28        3.84      1.79 o
  -5   0  21       79.69       90.22      4.87 o
  -3   0  21       11.69       15.64      2.56 o
  -1   0  21        1.67        0.26      1.54 o
   1   0  21        1.66        1.54      1.79 o
   3   0  21        2.03        1.28      1.79 o
 -12   1  21        7.72        7.01      1.23 o
 -11   1  21        0.25       -0.38      1.27 o
 -10   1  21        0.92        1.28      1.27 o
  -9   1  21       29.05       36.99      2.44 o
  -8   1  21       64.52       64.46      2.90 o
  -7   1  21        2.36        1.79      1.28 o
  -6   1  21        0.00       -0.81      1.17 o
  -5   1  21        6.81        7.67      1.45 o
  -4   1  21       10.99       14.32      2.56 o
  -3   1  21        5.91        4.82      1.35 o
  -2   1  21       16.89       22.43      1.99 o
  -1   1  21        0.67        2.42      1.92 o
   0   1  21        2.55        2.69      1.27 o
   1   1  21        2.36        4.10      1.45 o
   2   1  21        6.48        7.92      1.53 o
   3   1  21        0.00       -0.51      2.05 o
 -11   2  21        0.60        0.00      0.96 o
 -10   2  21        1.29       -0.56      1.28 o
  -9   2  21       12.21       13.21      1.81 o
  -8   2  21        6.35        5.85      3.46 o
  -7   2  21        5.74        8.72      2.05 o
  -6   2  21        0.93        0.38      1.41 o
  -5   2  21       21.35       25.19      2.82 o
  -4   2  21        2.94        0.91      1.54 o
  -3   2  21        0.38        0.64      1.27 o
  -2   2  21        1.26        1.15      1.67 o
  -1   2  21        1.38        0.22      1.41 o
   0   2  21        7.14        6.00      1.53 o
   1   2  21        0.33       -1.79      1.79 o
   2   2  21        0.05       -1.79      1.79 o
  -9   3  21        6.17        5.90      1.79 o
  -8   3  21        1.55        2.24      1.25 o
  -7   3  21        0.06        0.19      1.47 o
  -6   3  21        1.67        4.10      1.63 o
  -5   3  21       29.90       35.25      2.69 o
  -4   3  21        0.06       -0.26      1.79 o
  -3   3  21        0.55        0.07      1.28 o
  -2   3  21       12.37       17.49      1.90 o
  -1   3  21        0.70        0.26      2.05 o
   0   3  21        0.85        3.33      2.05 o
 -10   0  22       17.65       23.07      3.08 o
  -8   0  22        2.98        2.05      1.79 o
  -6   0  22       52.07       55.88      3.84 o
  -4   0  22        2.48        3.08      2.05 o
  -2   0  22        2.08       -0.77      1.79 o
   0   0  22        0.60       -1.03      1.79 o
 -10   1  22        5.40        1.59      1.35 o
  -9   1  22        0.38        0.90      1.27 o
  -8   1  22        0.06       -1.15      1.27 o
  -7   1  22        1.63        1.93      1.35 o
  -6   1  22        3.37        1.92      1.27 o
  -5   1  22        1.26        0.51      1.27 o
  -4   1  22        4.21        4.47      2.43 o
  -3   1  22        0.03        1.35      1.35 o
  -2   1  22        9.09        8.13      1.71 o
  -1   1  22        5.32        6.62      1.53 o
   0   1  22        0.44        0.13      1.27 o
   1   1  22        0.58        0.50      1.35 o
  -9   2  22       14.49       16.40      1.99 o
  -8   2  22        0.30        1.15      1.67 o
  -7   2  22        0.06        0.00      1.35 o
  -6   2  22        8.93        9.46      1.71 o
  -5   2  22        3.71        3.91      1.35 o
  -4   2  22        5.29        9.41      1.71 o
  -3   2  22       20.65       30.13      2.36 o
  -2   2  22        7.72       10.39      2.56 o
  -1   2  22        0.00       -0.95      1.23 o
  -7   0  23        0.15        0.77      1.79 o
  -5   0  23       12.09        6.92      2.05 o
  -3   0  23       13.96       19.74      2.82 o
  -7   1  23        0.13       -0.90      1.27 o
  -6   1  23        9.67       13.46      1.81 o
  -5   1  23        4.80        2.07      1.67 o
  -4   1  23        0.00       -0.19      1.35 o
  -3   1  23       14.16       15.76      1.97 o
 
